# Supplementary material for: Inclusion of Control Data in Fits to Concentration–Response Curves Improves Estimates of Half-Maximal Concentrations
Source: J Med Chem. 2023 Sep 12;66(18):12751–61. doi: 10.1021/acs.jmedchem.3c00107 (PMC10544339; doi:10.1021/acs.jmedchem.3c00107)
Supplement: Supplementary file 2 — jm3c00107_si_002.xlsx [file jm3c00107_si_002.xlsx]

## Sheet: fluorescence
Molecule identifier	x axis: Base 10 logarithm of (concentration / 1 M)	y axis: Curve responses	Negative control responses	Positive control responses
CVD-0019636	[-7.30102999 -7.30102999 -6.99999999 -6.99999999 -6.71219826 -6.71219826 -6.41116826 -6.41116826 -6.11013827 -6.11013827 -5.80910827 -5.80910827 -5.60414964 -5.60414964 -5.12708657 -5.12708657 -4.90517963 -4.90517963 -4.60414964 -4.60414964 -4.30320691 -4.30320691 -4.00217692 -4.00217692]	[22430. 24389. 18936. 19278. 14342. 15112. 12040. 12545. 9948. 10372. 9766. 9797. 8679. 8803. 8479. 8626. 8215. 8595. 8591. 8715. 8444. 8699. 9333. 9354.]	[37618 35882 39561 35957 37036 40745 36937 41221 38930 36419 35000 36503 38032 35148 33009 34356 40012 38604 39708 38216 42163 39946 37486 38872 42128 36330 34911 35984 38366 36150 35114 36239]	[7908 7840 7782 7786 7543 7630 7959 8073 7847 7838 7781 7999 7781 7770 7661 7848 8012 7866 7754 7798 7708 7839 7921 7869]
CVD-0019635	[-7.30102999 -7.30102999 -6.99999999 -6.99999999 -6.71219826 -6.71219826 -6.41116826 -6.41116826 -6.11013827 -6.11013827 -5.80910827 -5.80910827 -5.60414964 -5.60414964 -5.12708657 -5.12708657 -4.90517963 -4.90517963 -4.60414964 -4.60414964 -4.30320691 -4.30320691 -4.00217692 -4.00217692]	[33178. 38304. 36725. 43258. 32507. 37077. 34417. 34441. 25880. 27528. 22453. 22788. 17290. 18801. 12917. 13484. 11114. 11149. 10078. 10452. 9350. 9404. 9922. 9991.]	[37618 35882 39561 35957 37036 40745 36937 41221 38930 36419 35000 36503 38032 35148 33009 34356 40012 38604 39708 38216 42163 39946 37486 38872 42128 36330 34911 35984 38366 36150 35114 36239]	[7908 7840 7782 7786 7543 7630 7959 8073 7847 7838 7781 7999 7781 7770 7661 7848 8012 7866 7754 7798 7708 7839 7921 7869]
CVD-0019634	[-7.30102999 -7.30102999 -6.99999999 -6.99999999 -6.71219826 -6.71219826 -6.41116826 -6.41116826 -6.11013827 -6.11013827 -5.80910827 -5.80910827 -5.60414964 -5.60414964 -5.12708657 -5.12708657 -4.90517963 -4.90517963 -4.60414964 -4.60414964 -4.30320691 -4.30320691 -4.00217692 -4.00217692]	[33790. 36777. 36324. 39114. 34131. 38411. 35083. 39455. 30088. 33296. 29836. 32628. 23192. 26413. 18219. 18330. 13272. 14017. 12245. 12512. 10046. 10630. 10294. 10605.]	[37618 35882 39561 35957 37036 40745 36937 41221 38930 36419 35000 36503 38032 35148 33009 34356 40012 38604 39708 38216 42163 39946 37486 38872 42128 36330 34911 35984 38366 36150 35114 36239]	[7908 7840 7782 7786 7543 7630 7959 8073 7847 7838 7781 7999 7781 7770 7661 7848 8012 7866 7754 7798 7708 7839 7921 7869]
CVD-0019633	[-7.30102999 -7.30102999 -6.99999999 -6.99999999 -6.71219826 -6.71219826 -6.41116826 -6.41116826 -6.11013827 -6.11013827 -5.80910827 -5.80910827 -5.60414964 -5.60414964 -5.12708657 -5.12708657 -4.90517963 -4.90517963 -4.60414964 -4.60414964 -4.30320691 -4.30320691 -4.00217692 -4.00217692]	[32169. 34757. 33640. 35674. 26063. 30250. 24192. 24812. 16656. 17475. 13908. 14554. 11383. 12380. 9820. 9945. 8617. 9053. 8626. 9006. 8411. 8507. 8745. 9193.]	[37618 35882 39561 35957 37036 40745 36937 41221 38930 36419 35000 36503 38032 35148 33009 34356 40012 38604 39708 38216 42163 39946 37486 38872 42128 36330 34911 35984 38366 36150 35114 36239]	[7908 7840 7782 7786 7543 7630 7959 8073 7847 7838 7781 7999 7781 7770 7661 7848 8012 7866 7754 7798 7708 7839 7921 7869]
CVD-0019576	[-9.30277065 -9.30277065 -9.00217692 -9.00217692 -8.69896998 -8.69896998 -8.39793999 -8.39793999 -8.09690999 -8.09690999 -7.79588 -7.79588 -7.60205998 -7.60205998 -7.12493872 -7.12493872 -6.90657832 -6.90657832 -6.60380066 -6.60380066 -6.30277066 -6.30277066 -6.00217692 -6.00217692]	[53380. 55904. 53683. 53821. 50850. 51256. 49998. 50625. 48856. 51018. 40406. 45766. 37637. 38214. 26526. 27021. 21290. 21922. 17255. 17287. 14625. 15262. 13826. 13927.]	[50824 51286 52942 51870 49085 48531 52303 48450 50871 53877 51434 54395 52742 54151 52417 53671 51093 53044 52521 53512 54723 53856 51698 53187 50990 52119 50393 51997 50869 53878 52381 53570]	[12256 11731 12314 12116 12242 11718 12153 12363 12357 11963 12374 12726 12270 11985 12481 12184 12152 12073 12343 11930 12234 12326 12137 11682 12012 12113 12154 12211]
CVD-0019576	[-8.71219827 -8.71219827 -8.41116828 -8.41116828 -8.30103001 -8.30103001 -8.11013828 -8.11013828 -8.00000001 -8.00000001 -7.80910829 -7.80910829 -6.60414963 -6.60414963 -6.12708657 -6.12708657 -5.90517963 -5.90517963 -5.60414964 -5.60414964 -5.30320692 -5.30320692 -5.00217693 -5.00217693]	[106527. 111541. 89450. 93481. 126423. 133343. 63530. 66558. 122660. 125404. 45157. 46198. 31656. 32572. 21089. 21219. 17459. 17908. 15551. 16112. 14213. 14489. 13928. 15003.]	[146390 122687 140873 124221 145288 124424 139843 111508 145046 125782 139725 126371 144051 127043 138165 127516 152495 130424 137260 129663 148828 130095 134574 126203 137398 117356 112338 129320 99185 121037]	[14303 10695 13151 10708 13046 10860 13022 11179 13091 11215 13002 14386 13516 11742 13231 11773 13155 12921 12784 11604 14183 12066 12916 11292 12570 11148 12029 9434 12443 12006]
CVD-0019576	[-7.30102999 -7.30102999 -6.99999999 -6.99999999 -6.71219826 -6.71219826 -6.41116826 -6.41116826 -6.11013827 -6.11013827 -5.80910827 -5.80910827 -5.60414964 -5.60414964 -5.12708657 -5.12708657 -4.90517963 -4.90517963 -4.60414964 -4.60414964 -4.30320691 -4.30320691 -4.00217692 -4.00217692]	[21882. 23510. 16355. 16770. 12448. 12772. 10522. 10874. 9273. 9483. 8718. 9034. 8333. 8719. 7910. 8245. 7795. 7977. 8086. 8273. 8841. 9412. 8279. 8829.]	[43641 44131 43856 45448 43177 43301 43308 45590 44405 43551 45101 46495 44873 44794 45069 45102 43366 42778 43623 43727 44583 43793 45246 43112 42347 43083 45693 43332 43005 43689]	[7796 7840 7755 7669 7691 7627 7674 7887 7813 7663 7702 7833 7909 7528 7484 7723 7790 7687 7730 7666 7571 7625 8096 7744 7595 7713]
CVD-0019575	[-7.30102999 -7.30102999 -6.99999999 -6.99999999 -6.71219826 -6.71219826 -6.41116826 -6.41116826 -6.11013827 -6.11013827 -5.80910827 -5.80910827 -5.60414964 -5.60414964 -5.12708657 -5.12708657 -4.90517963 -4.90517963 -4.60414964 -4.60414964 -4.30320691 -4.30320691 -4.00217692 -4.00217692]	[44104. 44308. 44749. 44861. 42330. 42710. 41777. 42448. 38279. 40363. 34896. 37351. 31316. 31457. 20911. 20945. 15470. 15705. 12619. 12810. 11179. 11859. 9890. 10070.]	[43641 44131 43856 45448 43177 43301 43308 45590 44405 43551 45101 46495 44873 44794 45069 45102 43366 42778 43623 43727 44583 43793 45246 43112 42347 43083 45693 43332 43005 43689]	[7796 7840 7755 7669 7691 7627 7674 7887 7813 7663 7702 7833 7909 7528 7484 7723 7790 7687 7730 7666 7571 7625 8096 7744 7595 7713]
CVD-0019562	[-7.30102999 -7.30102999 -6.99999999 -6.99999999 -6.71219826 -6.71219826 -6.41116826 -6.41116826 -6.11013827 -6.11013827 -5.80910827 -5.80910827 -5.60414964 -5.60414964 -5.12708657 -5.12708657 -4.90517963 -4.90517963 -4.60414964 -4.60414964 -4.30320691 -4.30320691 -4.00217692 -4.00217692]	[33103. 35415. 33734. 39051. 30028. 34086. 33223. 37119. 32300. 32787. 29535. 32293. 29813. 32204. 30090. 31331. 30014. 32409. 25778. 28047. 22532. 27312. 19689. 21006.]	[30309 30304 30060 30514 27555 32482 31705 32859 30492 31701 30288 31093 29417 32833 31572 33013 35476 33611 31937 33991 34756 32673 34446 32867 36558 32950 28809 31770 30471 32246]	[7248 7117 7214 7549 7237 6830 7029 7191 6872 7076 7480 7137 6929 7138 7184 7620 7060 7348 7244 7004 7294 7278 7156 6872 7181 7482 7154 6797 7213]
CVD-0019556	[-7.30102999 -7.30102999 -6.99999999 -6.99999999 -6.71219826 -6.71219826 -6.41116826 -6.41116826 -6.11013827 -6.11013827 -5.80910827 -5.80910827 -5.60414964 -5.60414964 -5.12708657 -5.12708657 -4.90517963 -4.90517963 -4.60414964 -4.60414964 -4.30320691 -4.30320691 -4.00217692 -4.00217692]	[30818. 32692. 26230. 40070. 22885. 25057. 19280. 22100. 15017. 15224. 11110. 11807. 9456. 10136. 7765. 7889. 7029. 7059. 6676. 6737. 6656. 6890. 6546. 6792.]	[30309 30304 30060 30514 27555 32482 31705 32859 30492 31701 30288 31093 29417 32833 31572 33013 35476 33611 31937 33991 34756 32673 34446 32867 36558 32950 28809 31770 30471 32246]	[7248 7117 7214 7549 7237 6830 7029 7191 6872 7076 7480 7137 6929 7138 7184 7620 7060 7348 7244 7004 7294 7278 7156 6872 7181 7482 7154 6797 7213]
CVD-0019478	[-7.30102999 -7.30102999 -6.99999999 -6.99999999 -6.71219826 -6.71219826 -6.41116826 -6.41116826 -6.11013827 -6.11013827 -5.80910827 -5.80910827 -5.60414964 -5.60414964 -5.12708657 -5.12708657 -4.90517963 -4.90517963 -4.60414964 -4.60414964 -4.30320691 -4.30320691 -4.00217692 -4.00217692]	[15964. 16722. 12672. 13446. 9143. 9797. 8500. 8581. 7385. 7488. 6839. 7494. 6585. 6876. 6674. 6817. 6368. 6501. 6583. 6624. 6464. 6853. 6684. 6930.]	[30309 30304 30060 30514 27555 32482 31705 32859 30492 31701 30288 31093 29417 32833 31572 33013 35476 33611 31937 33991 34756 32673 34446 32867 36558 32950 28809 31770 30471 32246]	[7248 7117 7214 7549 7237 6830 7029 7191 6872 7076 7480 7137 6929 7138 7184 7620 7060 7348 7244 7004 7294 7278 7156 6872 7181 7482 7154 6797 7213]
CVD-0019469	[-7.30102999 -7.30102999 -6.99999999 -6.99999999 -6.71219826 -6.71219826 -6.41116826 -6.41116826 -6.11013827 -6.11013827 -5.80910827 -5.80910827 -5.60414964 -5.60414964 -5.12708657 -5.12708657 -4.90517963 -4.90517963 -4.60414964 -4.60414964 -4.30320691 -4.30320691 -4.00217692 -4.00217692]	[27663. 27965. 22075. 23689. 20399. 24960. 15829. 17337. 11748. 13123. 9121. 11286. 8829. 8935. 7326. 7372. 6963. 7093. 6952. 7172. 7202. 7249. 8791. 9076.]	[30309 30304 30060 30514 27555 32482 31705 32859 30492 31701 30288 31093 29417 32833 31572 33013 35476 33611 31937 33991 34756 32673 34446 32867 36558 32950 28809 31770 30471 32246]	[7248 7117 7214 7549 7237 6830 7029 7191 6872 7076 7480 7137 6929 7138 7184 7620 7060 7348 7244 7004 7294 7278 7156 6872 7181 7482 7154 6797 7213]
CVD-0019466	[-7.30102999 -7.30102999 -6.99999999 -6.99999999 -6.71219826 -6.71219826 -6.41116826 -6.41116826 -6.11013827 -6.11013827 -5.80910827 -5.80910827 -5.60414964 -5.60414964 -5.12708657 -5.12708657 -4.90517963 -4.90517963 -4.60414964 -4.60414964 -4.30320691 -4.30320691 -4.00217692 -4.00217692]	[35293. 36249. 36653. 38845. 36964. 39049. 36965. 39615. 37045. 38376. 35209. 37797. 32012. 34806. 25449. 27981. 20668. 22341. 16037. 17468. 12228. 13306. 10372. 10939.]	[41382 39696 37992 39185 37264 35387 34931 36175 34225 35675 34601 36084 35707 35634 36422 35888 42100 40068 39506 40405 40354 39850 39404 39701 37439 37224 35807 37353 37578 37728 35889 37584]	[8141 7947 8076 8214 8167 7828 8080 8203 8188 8112 8116 8276 7934 7872 7987 8000 7828 8005 8121 7963 8000 8042 7914 8034 8203 8003 8115]
CVD-0019465	[-7.30102999 -7.30102999 -6.99999999 -6.99999999 -6.71219826 -6.71219826 -6.41116826 -6.41116826 -6.11013827 -6.11013827 -5.80910827 -5.80910827 -5.60414964 -5.60414964 -5.12708657 -5.12708657 -4.90517963 -4.90517963 -4.60414964 -4.60414964 -4.30320691 -4.30320691 -4.00217692 -4.00217692]	[23047. 24853. 17973. 19151. 13864. 15579. 11434. 12353. 9631. 10161. 9068. 9195. 8664. 8839. 8462. 8577. 8065. 8434. 8424. 8457. 8325. 8354. 8495. 8608.]	[41382 39696 37992 39185 37264 35387 34931 36175 34225 35675 34601 36084 35707 35634 36422 35888 42100 40068 39506 40405 40354 39850 39404 39701 37439 37224 35807 37353 37578 37728 35889 37584]	[8141 7947 8076 8214 8167 7828 8080 8203 8188 8112 8116 8276 7934 7872 7987 8000 7828 8005 8121 7963 8000 8042 7914 8034 8203 8003 8115]
CVD-0019464	[-7.30102999 -7.30102999 -6.99999999 -6.99999999 -6.71219826 -6.71219826 -6.41116826 -6.41116826 -6.11013827 -6.11013827 -5.80910827 -5.80910827 -5.60414964 -5.60414964 -5.12708657 -5.12708657 -4.90517963 -4.90517963 -4.60414964 -4.60414964 -4.30320691 -4.30320691 -4.00217692 -4.00217692]	[25970. 27370. 23275. 23682. 15718. 18306. 13078. 15300. 10421. 11113. 10317. 10443. 9064. 9168. 8694. 9166. 8489. 8629. 8689. 9008. 8184. 8251. 8600. 8796.]	[41382 39696 37992 39185 37264 35387 34931 36175 34225 35675 34601 36084 35707 35634 36422 35888 42100 40068 39506 40405 40354 39850 39404 39701 37439 37224 35807 37353 37578 37728 35889 37584]	[8141 7947 8076 8214 8167 7828 8080 8203 8188 8112 8116 8276 7934 7872 7987 8000 7828 8005 8121 7963 8000 8042 7914 8034 8203 8003 8115]
CVD-0019463	[-7.30102999 -7.30102999 -6.99999999 -6.99999999 -6.71219826 -6.71219826 -6.41116826 -6.41116826 -6.11013827 -6.11013827 -5.80910827 -5.80910827 -5.60414964 -5.60414964 -5.12708657 -5.12708657 -4.90517963 -4.90517963 -4.60414964 -4.60414964 -4.30320691 -4.30320691 -4.00217692 -4.00217692]	[26064. 28739. 23365. 23525. 15713. 17456. 12861. 13982. 10303. 10461. 9666. 10379. 8857. 9090. 8514. 8825. 8151. 8364. 8332. 8494. 8219. 8240. 8428. 8610.]	[41382 39696 37992 39185 37264 35387 34931 36175 34225 35675 34601 36084 35707 35634 36422 35888 42100 40068 39506 40405 40354 39850 39404 39701 37439 37224 35807 37353 37578 37728 35889 37584]	[8141 7947 8076 8214 8167 7828 8080 8203 8188 8112 8116 8276 7934 7872 7987 8000 7828 8005 8121 7963 8000 8042 7914 8034 8203 8003 8115]
CVD-0019456	[-7.30102999 -7.30102999 -6.99999999 -6.99999999 -6.71219826 -6.71219826 -6.41116826 -6.41116826 -6.11013827 -6.11013827 -5.80910827 -5.80910827 -5.60414964 -5.60414964 -5.12708657 -5.12708657 -4.90517963 -4.90517963 -4.60414964 -4.60414964 -4.30320691 -4.30320691 -4.00217692 -4.00217692]	[28074. 30306. 23498. 25155. 19334. 19800. 15651. 16123. 13038. 13149. 11750. 11831. 10796. 10938. 10204. 10326. 9891. 10385. 10245. 10410. 10178. 10322. 9856. 10305.]	[40946 38737 38525 39014 40523 38068 37186 37797 40559 39035 39027 38781 41216 39554 39434 39193 41549 39256 39474 38715 40053 40253 39961 41571 39718 39762 39153 39922 39752 39024 40340]	[9399 9467 9496 9857 9449 9354 9231 9673 9688 9612 9297 9455 9401 9911 9483 9644 9434 9601 9779 9719 9978 9542 9682 9477 9439 9239 9453 9423]
CVD-0019455	[-7.30102999 -7.30102999 -6.99999999 -6.99999999 -6.71219826 -6.71219826 -6.41116826 -6.41116826 -6.11013827 -6.11013827 -5.80910827 -5.80910827 -5.60414964 -5.60414964 -5.12708657 -5.12708657 -4.90517963 -4.90517963 -4.60414964 -4.60414964 -4.30320691 -4.30320691 -4.00217692 -4.00217692]	[38806. 39557. 38484. 39512. 36596. 37897. 35411. 35784. 31310. 32424. 27832. 28618. 24249. 24479. 16906. 17690. 14164. 14794. 12521. 12733. 11488. 11626. 11173. 11390.]	[40946 38737 38525 39014 40523 38068 37186 37797 40559 39035 39027 38781 41216 39554 39434 39193 41549 39256 39474 38715 40053 40253 39961 41571 39718 39762 39153 39922 39752 39024 40340]	[9399 9467 9496 9857 9449 9354 9231 9673 9688 9612 9297 9455 9401 9911 9483 9644 9434 9601 9779 9719 9978 9542 9682 9477 9439 9239 9453 9423]
CVD-0019453	[-7.30102999 -7.30102999 -7.01322825 -7.01322825 -6.71444268 -6.71444268 -6.41341269 -6.41341269 -6.11238269 -6.11238269 -5.90727934 -5.90727934 -5.43027504 -5.43027504 -5.20844968 -5.20844968 -4.90727935 -4.90727935 -4.6064248 -4.6064248 -4.3053948 -4.3053948 -4.00432093 -4.00432093]	[28981. 29555. 30860. 31952. 29454. 30395. 31551. 37206. 28982. 36115. 32068. 32545. 30521. 31315. 31834. 35913. 31015. 34657. 31232. 31376. 29121. 29499. 27552. 28885.]	[31947 28542 28051 28614 33261 29144 28748 29036 31389 29495 29337 30628 32504 29374 31807 30753 32894 31200 29501 30701 33387 35629 33726 31802 28730 31883 31454 30328 29681 29675]	[6938 6772 7105 7438 7005 6878 6889 7494 6844 7137 6871 7026 6886 7287 7528 7158 6940 7169 7121 6962 7145 7278 6904 6760 6994 7288 6913 6858 6962]
CVD-0019450	[-7.30102999 -7.30102999 -7.01322825 -7.01322825 -6.71444268 -6.71444268 -6.41341269 -6.41341269 -6.11238269 -6.11238269 -5.90727934 -5.90727934 -5.43027504 -5.43027504 -5.20844968 -5.20844968 -4.90727935 -4.90727935 -4.6064248 -4.6064248 -4.3053948 -4.3053948 -4.00432093 -4.00432093]	[29972. 36344. 30987. 35968. 29780. 31016. 29601. 30478. 28804. 30333. 29075. 31938. 29848. 29916. 29099. 29621. 28912. 29305. 29020. 30684. 28920. 31368. 29586. 32368.]	[31947 28542 28051 28614 33261 29144 28748 29036 31389 29495 29337 30628 32504 29374 31807 30753 32894 31200 29501 30701 33387 35629 33726 31802 28730 31883 31454 30328 29681 29675]	[6938 6772 7105 7438 7005 6878 6889 7494 6844 7137 6871 7026 6886 7287 7528 7158 6940 7169 7121 6962 7145 7278 6904 6760 6994 7288 6913 6858 6962]
CVD-0019444	[-7.30102999 -7.30102999 -7.01322825 -7.01322825 -6.71444268 -6.71444268 -6.41341269 -6.41341269 -6.11238269 -6.11238269 -5.90727934 -5.90727934 -5.43027504 -5.43027504 -5.20844968 -5.20844968 -4.90727935 -4.90727935 -4.6064248 -4.6064248 -4.3053948 -4.3053948 -4.00432093 -4.00432093]	[29395. 30529. 30003. 33570. 31614. 32386. 30403. 30915. 30135. 37614. 33271. 36786. 31971. 32091. 30952. 32284. 30145. 37185. 30057. 36879. 10628. 11157. 8200. 8320.]	[31481 28766 31326 30369 31461 30053 28893 28753 32337 29682 30115 30070 33965 30704 28712 30584 32374 30401 33283 34287 34220 32571 32425 32021 32716 32814 29806 30142 30151]	[7057 7024 6951 7416 7204 6937 7019 6960 6954 6966 7172 6989 7185 7317 7092 7141 7110 7004 7102 7483 7231 6818 6955 7458 6797 6748 6882]
CVD-0019435	[-7.30102999 -7.30102999 -7.01322825 -7.01322825 -6.71444268 -6.71444268 -6.41341269 -6.41341269 -6.11238269 -6.11238269 -5.90727934 -5.90727934 -5.43027504 -5.43027504 -5.20844968 -5.20844968 -4.90727935 -4.90727935 -4.6064248 -4.6064248 -4.3053948 -4.3053948 -4.00432093 -4.00432093]	[31190. 36401. 30794. 35334. 30494. 30922. 30178. 30720. 28890. 31750. 29165. 30486. 28861. 29443. 29444. 30292. 28284. 28756. 29210. 30504. 28869. 30532. 28986. 32084.]	[31947 28542 28051 28614 33261 29144 28748 29036 31389 29495 29337 30628 32504 29374 31807 30753 32894 31200 29501 30701 33387 35629 33726 31802 28730 31883 31454 30328 29681 29675]	[6938 6772 7105 7438 7005 6878 6889 7494 6844 7137 6871 7026 6886 7287 7528 7158 6940 7169 7121 6962 7145 7278 6904 6760 6994 7288 6913 6858 6962]
CVD-0019416	[-7.30102999 -7.30102999 -6.99999999 -6.99999999 -6.71219826 -6.71219826 -6.41116826 -6.41116826 -6.11013827 -6.11013827 -5.80910827 -5.80910827 -5.60414964 -5.60414964 -5.12708657 -5.12708657 -4.90517963 -4.90517963 -4.60414964 -4.60414964 -4.30320691 -4.30320691 -4.00217692 -4.00217692]	[31815. 32723. 25415. 28193. 19939. 22218. 15928. 17795. 12081. 12889. 10952. 11006. 9532. 9765. 8856. 9180. 8239. 8496. 8752. 8861. 8296. 8414. 8679. 8872.]	[41382 39696 37992 39185 37264 35387 34931 36175 34225 35675 34601 36084 35707 35634 36422 35888 42100 40068 39506 40405 40354 39850 39404 39701 37439 37224 35807 37353 37578 37728 35889 37584]	[8141 7947 8076 8214 8167 7828 8080 8203 8188 8112 8116 8276 7934 7872 7987 8000 7828 8005 8121 7963 8000 8042 7914 8034 8203 8003 8115]
CVD-0019414	[-7.30102999 -7.30102999 -6.99999999 -6.99999999 -6.71219826 -6.71219826 -6.41116826 -6.41116826 -6.11013827 -6.11013827 -5.80910827 -5.80910827 -5.60414964 -5.60414964 -5.12708657 -5.12708657 -4.90517963 -4.90517963 -4.60414964 -4.60414964 -4.30320691 -4.30320691 -4.00217692 -4.00217692]	[33002. 35387. 32615. 33634. 27174. 28722. 23156. 25578. 17592. 18290. 14359. 14835. 11503. 12365. 9820. 10034. 9199. 9208. 9156. 9502. 8351. 8864. 8663. 8798.]	[41382 39696 37992 39185 37264 35387 34931 36175 34225 35675 34601 36084 35707 35634 36422 35888 42100 40068 39506 40405 40354 39850 39404 39701 37439 37224 35807 37353 37578 37728 35889 37584]	[8141 7947 8076 8214 8167 7828 8080 8203 8188 8112 8116 8276 7934 7872 7987 8000 7828 8005 8121 7963 8000 8042 7914 8034 8203 8003 8115]
CVD-0019378	[-7.30102999 -7.30102999 -6.99999999 -6.99999999 -6.71219826 -6.71219826 -6.41116826 -6.41116826 -6.11013827 -6.11013827 -5.80910827 -5.80910827 -5.60414964 -5.60414964 -5.12708657 -5.12708657 -4.90517963 -4.90517963 -4.60414964 -4.60414964 -4.30320691 -4.30320691 -4.00217692 -4.00217692]	[31696. 33818. 28056. 30283. 28592. 28793. 24882. 27402. 21525. 22934. 16380. 19572. 14368. 14434. 10094. 10210. 8710. 8822. 8198. 8213. 6886. 7484. 7243. 7338.]	[30309 30304 30060 30514 27555 32482 31705 32859 30492 31701 30288 31093 29417 32833 31572 33013 35476 33611 31937 33991 34756 32673 34446 32867 36558 32950 28809 31770 30471 32246]	[7248 7117 7214 7549 7237 6830 7029 7191 6872 7076 7480 7137 6929 7138 7184 7620 7060 7348 7244 7004 7294 7278 7156 6872 7181 7482 7154 6797 7213]
CVD-0019375	[-7.30102999 -7.30102999 -6.99999999 -6.99999999 -6.71219826 -6.71219826 -6.41116826 -6.41116826 -6.11013827 -6.11013827 -5.80910827 -5.80910827 -5.60414964 -5.60414964 -5.12708657 -5.12708657 -4.90517963 -4.90517963 -4.60414964 -4.60414964 -4.30320691 -4.30320691 -4.00217692 -4.00217692]	[34529. 35978. 31207. 35773. 27469. 29300. 22962. 24376. 17486. 19198. 13951. 14851. 11491. 11512. 9339. 9464. 8707. 8844. 8402. 8629. 8072. 8214. 10622. 10762.]	[37618 35882 39561 35957 37036 40745 36937 41221 38930 36419 35000 36503 38032 35148 33009 34356 40012 38604 39708 38216 42163 39946 37486 38872 42128 36330 34911 35984 38366 36150 35114 36239]	[7908 7840 7782 7786 7543 7630 7959 8073 7847 7838 7781 7999 7781 7770 7661 7848 8012 7866 7754 7798 7708 7839 7921 7869]
CVD-0019373	[-7.30102999 -7.30102999 -6.99999999 -6.99999999 -6.71219826 -6.71219826 -6.41116826 -6.41116826 -6.11013827 -6.11013827 -5.80910827 -5.80910827 -5.60414964 -5.60414964 -5.12708657 -5.12708657 -4.90517963 -4.90517963 -4.60414964 -4.60414964 -4.30320691 -4.30320691 -4.00217692 -4.00217692]	[30873. 31644. 25741. 29185. 25471. 31730. 22403. 24165. 18397. 19585. 15252. 17135. 12487. 14096. 9452. 9622. 8370. 8409. 7714. 7835. 6655. 6780. 6663. 6738.]	[30309 30304 30060 30514 27555 32482 31705 32859 30492 31701 30288 31093 29417 32833 31572 33013 35476 33611 31937 33991 34756 32673 34446 32867 36558 32950 28809 31770 30471 32246]	[7248 7117 7214 7549 7237 6830 7029 7191 6872 7076 7480 7137 6929 7138 7184 7620 7060 7348 7244 7004 7294 7278 7156 6872 7181 7482 7154 6797 7213]
CVD-0019372	[-7.30102999 -7.30102999 -6.99999999 -6.99999999 -6.71219826 -6.71219826 -6.41116826 -6.41116826 -6.11013827 -6.11013827 -5.80910827 -5.80910827 -5.60414964 -5.60414964 -5.12708657 -5.12708657 -4.90517963 -4.90517963 -4.60414964 -4.60414964 -4.30320691 -4.30320691 -4.00217692 -4.00217692]	[23471. 25798. 19245. 20428. 16217. 16315. 13530. 13721. 11922. 11957. 10672. 10951. 10198. 10412. 10012. 10255. 10071. 10177. 9947. 10012. 10127. 10778. 10348. 10435.]	[40946 38737 38525 39014 40523 38068 37186 37797 40559 39035 39027 38781 41216 39554 39434 39193 41549 39256 39474 38715 40053 40253 39961 41571 39718 39762 39153 39922 39752 39024 40340]	[9399 9467 9496 9857 9449 9354 9231 9673 9688 9612 9297 9455 9401 9911 9483 9644 9434 9601 9779 9719 9978 9542 9682 9477 9439 9239 9453 9423]
CVD-0019370	[-7.30102999 -7.30102999 -6.99999999 -6.99999999 -6.71219826 -6.71219826 -6.41116826 -6.41116826 -6.11013827 -6.11013827 -5.80910827 -5.80910827 -5.60414964 -5.60414964 -5.12708657 -5.12708657 -4.90517963 -4.90517963 -4.60414964 -4.60414964 -4.30320691 -4.30320691 -4.00217692 -4.00217692]	[40358. 41263. 40325. 40713. 37643. 37650. 33303. 33636. 27219. 29179. 21667. 22655. 18379. 18546. 14363. 15824. 16016. 16590. 16111. 16565. 15290. 16473. 15147. 15940.]	[41594 41287 41474 38776 41485 39346 41674 39455 41938 40235 42058 44249 41000 43296 41446 42289 41288 40444 42057 40225 42146 37752 41544 38845 42285 41228 40050]	[8418 8208 7920 8110 8097 7677 7902 8274 8173 7860 8168 8405 8002 8124 8221 7855 7645 8010 8235 8172 7437 7994 7409 8052 7965 7454 8105 8041]
CVD-0019369	[-7.30102999 -7.30102999 -6.99999999 -6.99999999 -6.71219826 -6.71219826 -6.41116826 -6.41116826 -6.11013827 -6.11013827 -5.80910827 -5.80910827 -5.60414964 -5.60414964 -5.12708657 -5.12708657 -4.90517963 -4.90517963 -4.60414964 -4.60414964 -4.30320691 -4.30320691 -4.00217692 -4.00217692]	[39278. 39381. 35428. 37114. 28889. 28928. 22212. 22545. 16611. 17012. 12581. 13042. 11100. 11278. 9263. 9426. 8527. 8532. 8236. 8554. 7967. 8261. 8289. 9028.]	[43641 44131 43856 45448 43177 43301 43308 45590 44405 43551 45101 46495 44873 44794 45069 45102 43366 42778 43623 43727 44583 43793 45246 43112 42347 43083 45693 43332 43005 43689]	[7796 7840 7755 7669 7691 7627 7674 7887 7813 7663 7702 7833 7909 7528 7484 7723 7790 7687 7730 7666 7571 7625 8096 7744 7595 7713]
CVD-0019368	[-7.30102999 -7.30102999 -6.99999999 -6.99999999 -6.71219826 -6.71219826 -6.41116826 -6.41116826 -6.11013827 -6.11013827 -5.80910827 -5.80910827 -5.60414964 -5.60414964 -5.12708657 -5.12708657 -4.90517963 -4.90517963 -4.60414964 -4.60414964 -4.30320691 -4.30320691 -4.00217692 -4.00217692]	[31586. 32439. 33048. 35048. 28796. 30567. 25188. 28092. 19274. 20727. 15920. 16205. 12960. 13004. 9158. 9437. 8142. 8366. 7638. 7849. 7573. 7730. 9224. 9441.]	[36470 33565 36985 34838 34462 32904 34674 30737 34044 31109 35100 32007 34384 31935 34851 34028 35059 36431 34039 34712 34226 34433 34015 32984 34095 32360 33940 31301 33956]	[6710 6441 6332 6247 6383 6447 6287 6332 6656 6381 6446 6386 6643 6460 6444 6481 6720 6569 6472 6528 6639 6504 6579 6734 6534 6651 6892 6506 6290 6546]
CVD-0019367	[-8.30103001 -8.30103001 -8.00000001 -8.00000001 -7.71219826 -7.71219826 -7.41116826 -7.41116826 -7.11013827 -7.11013827 -6.80910827 -6.80910827 -6.60414963 -6.60414963 -6.12708657 -6.12708657 -5.90517963 -5.90517963 -5.60414964 -5.60414964 -5.30320692 -5.30320692 -5.00217693 -5.00217693]	[37304. 40366. 39020. 40511. 34801. 38197. 33018. 35679. 27984. 29969. 23080. 23794. 19191. 20167. 13176. 13698. 10914. 11191. 9641. 10021. 8829. 8837. 8549. 8597.]	[41418 39447 39048 39532 38238 36664 37123 36833 38104 37033 36736 37290 38576 37278 37960 37277 41182 39017 39244 42145 39789 40177 39545 39763 37513 38397 37514 39677 37966 38218 38361]	[7772 7706 7693 8109 7747 7712 7678 7781 7802 7765 7737 7820 7707 8038 7637 7725 7648 7859 7883 7794 7760 7792 7738 7877 7920 7901]
CVD-0019367	[-7.30102999 -7.30102999 -6.99999999 -6.99999999 -6.71219826 -6.71219826 -6.41116826 -6.41116826 -6.11013827 -6.11013827 -5.80910827 -5.80910827 -5.60414964 -5.60414964 -5.12708657 -5.12708657 -4.90517963 -4.90517963 -4.60414964 -4.60414964 -4.30320691 -4.30320691 -4.00217692 -4.00217692]	[36504. 38424. 31039. 33082. 22801. 24237. 17995. 18479. 13648. 14439. 11197. 12094. 10060. 10449. 8841. 8970. 8276. 8304. 8239. 8501. 8053. 8178. 8393. 8532.]	[43641 44131 43856 45448 43177 43301 43308 45590 44405 43551 45101 46495 44873 44794 45069 45102 43366 42778 43623 43727 44583 43793 45246 43112 42347 43083 45693 43332 43005 43689]	[7796 7840 7755 7669 7691 7627 7674 7887 7813 7663 7702 7833 7909 7528 7484 7723 7790 7687 7730 7666 7571 7625 8096 7744 7595 7713]
CVD-0019366	[-7.30102999 -7.30102999 -6.99999999 -6.99999999 -6.71219826 -6.71219826 -6.41116826 -6.41116826 -6.11013827 -6.11013827 -5.80910827 -5.80910827 -5.60414964 -5.60414964 -5.12708657 -5.12708657 -4.90517963 -4.90517963 -4.60414964 -4.60414964 -4.30320691 -4.30320691 -4.00217692 -4.00217692]	[33681. 34792. 29256. 29867. 25164. 25368. 20475. 20704. 15620. 15757. 13062. 13831. 11950. 12205. 10461. 10738. 10154. 10159. 9922. 10173. 9893. 9956. 11862. 11879.]	[40946 38737 38525 39014 40523 38068 37186 37797 40559 39035 39027 38781 41216 39554 39434 39193 41549 39256 39474 38715 40053 40253 39961 41571 39718 39762 39153 39922 39752 39024 40340]	[9399 9467 9496 9857 9449 9354 9231 9673 9688 9612 9297 9455 9401 9911 9483 9644 9434 9601 9779 9719 9978 9542 9682 9477 9439 9239 9453 9423]
CVD-0019365	[-8.30103001 -8.30103001 -8.00000001 -8.00000001 -7.71219826 -7.71219826 -7.41116826 -7.41116826 -7.11013827 -7.11013827 -6.80910827 -6.80910827 -6.60414963 -6.60414963 -6.12708657 -6.12708657 -5.90517963 -5.90517963 -5.60414964 -5.60414964 -5.30320692 -5.30320692 -5.00217693 -5.00217693]	[126962. 127918. 128255. 128758. 119259. 126537. 113683. 124510. 100487. 101348. 79493. 81770. 60893. 62175. 34139. 35276. 26881. 27249. 20373. 20850. 16227. 16886. 14360. 14441.]	[146390 122687 140873 124221 145288 124424 139843 111508 145046 125782 139725 126371 144051 127043 138165 127516 152495 130424 137260 129663 148828 130095 134574 126203 137398 117356 112338 129320 99185 121037]	[14303 10695 13151 10708 13046 10860 13022 11179 13091 11215 13002 14386 13516 11742 13231 11773 13155 12921 12784 11604 14183 12066 12916 11292 12570 11148 12029 9434 12443 12006]
CVD-0019365	[-7.30102999 -7.30102999 -6.99999999 -6.99999999 -6.71219826 -6.71219826 -6.41116826 -6.41116826 -6.11013827 -6.11013827 -5.80910827 -5.80910827 -5.60414964 -5.60414964 -5.12708657 -5.12708657 -4.90517963 -4.90517963 -4.60414964 -4.60414964 -4.30320691 -4.30320691 -4.00217692 -4.00217692]	[34067. 34430. 28076. 28715. 20907. 21559. 15142. 16377. 12113. 12647. 10666. 10775. 9324. 9720. 8488. 8504. 8291. 8491. 8264. 8907. 7821. 8077. 8024. 8309.]	[43641 44131 43856 45448 43177 43301 43308 45590 44405 43551 45101 46495 44873 44794 45069 45102 43366 42778 43623 43727 44583 43793 45246 43112 42347 43083 45693 43332 43005 43689]	[7796 7840 7755 7669 7691 7627 7674 7887 7813 7663 7702 7833 7909 7528 7484 7723 7790 7687 7730 7666 7571 7625 8096 7744 7595 7713]
CVD-0019364	[-7.30102999 -7.30102999 -6.99999999 -6.99999999 -6.71219826 -6.71219826 -6.41116826 -6.41116826 -6.11013827 -6.11013827 -5.80910827 -5.80910827 -5.60414964 -5.60414964 -5.12708657 -5.12708657 -4.90517963 -4.90517963 -4.60414964 -4.60414964 -4.30320691 -4.30320691 -4.00217692 -4.00217692]	[28498. 32525. 30180. 30650. 21348. 23694. 18711. 18825. 12761. 13872. 11270. 11354. 9062. 9440. 7695. 8049. 7004. 7068. 7116. 7134. 6718. 6741. 6763. 7097.]	[36470 33565 36985 34838 34462 32904 34674 30737 34044 31109 35100 32007 34384 31935 34851 34028 35059 36431 34039 34712 34226 34433 34015 32984 34095 32360 33940 31301 33956]	[6710 6441 6332 6247 6383 6447 6287 6332 6656 6381 6446 6386 6643 6460 6444 6481 6720 6569 6472 6528 6639 6504 6579 6734 6534 6651 6892 6506 6290 6546]
CVD-0019363	[-7.30102999 -7.30102999 -6.99999999 -6.99999999 -6.71219826 -6.71219826 -6.41116826 -6.41116826 -6.11013827 -6.11013827 -5.80910827 -5.80910827 -5.60414964 -5.60414964 -5.12708657 -5.12708657 -4.90517963 -4.90517963 -4.60414964 -4.60414964 -4.30320691 -4.30320691 -4.00217692 -4.00217692]	[34865. 40342. 36028. 38904. 31565. 32886. 29406. 29627. 23103. 24625. 20122. 20908. 14323. 14616. 10754. 11134. 9886. 10057. 9235. 9499. 8732. 8880. 8927. 8949.]	[37618 35882 39561 35957 37036 40745 36937 41221 38930 36419 35000 36503 38032 35148 33009 34356 40012 38604 39708 38216 42163 39946 37486 38872 42128 36330 34911 35984 38366 36150 35114 36239]	[7908 7840 7782 7786 7543 7630 7959 8073 7847 7838 7781 7999 7781 7770 7661 7848 8012 7866 7754 7798 7708 7839 7921 7869]
CVD-0019362	[-7.30102999 -7.30102999 -6.99999999 -6.99999999 -6.71219826 -6.71219826 -6.41116826 -6.41116826 -6.11013827 -6.11013827 -5.80910827 -5.80910827 -5.60414964 -5.60414964 -5.12708657 -5.12708657 -4.90517963 -4.90517963 -4.60414964 -4.60414964 -4.30320691 -4.30320691 -4.00217692 -4.00217692]	[32907. 34187. 30159. 30749. 22738. 25606. 18031. 20617. 13581. 14591. 11722. 12243. 10152. 10339. 8900. 9350. 8308. 8742. 8533. 8798. 8163. 8215. 8062. 8749.]	[41382 39696 37992 39185 37264 35387 34931 36175 34225 35675 34601 36084 35707 35634 36422 35888 42100 40068 39506 40405 40354 39850 39404 39701 37439 37224 35807 37353 37578 37728 35889 37584]	[8141 7947 8076 8214 8167 7828 8080 8203 8188 8112 8116 8276 7934 7872 7987 8000 7828 8005 8121 7963 8000 8042 7914 8034 8203 8003 8115]
CVD-0019361	[-7.30102999 -7.30102999 -6.99999999 -6.99999999 -6.71219826 -6.71219826 -6.41116826 -6.41116826 -6.11013827 -6.11013827 -5.80910827 -5.80910827 -5.60414964 -5.60414964 -5.12708657 -5.12708657 -4.90517963 -4.90517963 -4.60414964 -4.60414964 -4.30320691 -4.30320691 -4.00217692 -4.00217692]	[35229. 36895. 32806. 33743. 28200. 28202. 23610. 23641. 17823. 18366. 14456. 15309. 13159. 13375. 11120. 11262. 10460. 10576. 10029. 10283. 10079. 10285. 10349. 10704.]	[40946 38737 38525 39014 40523 38068 37186 37797 40559 39035 39027 38781 41216 39554 39434 39193 41549 39256 39474 38715 40053 40253 39961 41571 39718 39762 39153 39922 39752 39024 40340]	[9399 9467 9496 9857 9449 9354 9231 9673 9688 9612 9297 9455 9401 9911 9483 9644 9434 9601 9779 9719 9978 9542 9682 9477 9439 9239 9453 9423]
CVD-0019360	[-7.30102999 -7.30102999 -6.99999999 -6.99999999 -6.71219826 -6.71219826 -6.41116826 -6.41116826 -6.11013827 -6.11013827 -5.80910827 -5.80910827 -5.60414964 -5.60414964 -5.12708657 -5.12708657 -4.90517963 -4.90517963 -4.60414964 -4.60414964 -4.30320691 -4.30320691 -4.00217692 -4.00217692]	[23788. 25307. 20574. 21056. 14632. 15536. 12121. 13295. 10133. 10540. 9574. 9744. 8664. 9144. 8489. 8709. 8355. 8433. 8440. 8524. 8227. 8672. 8328. 8348.]	[41382 39696 37992 39185 37264 35387 34931 36175 34225 35675 34601 36084 35707 35634 36422 35888 42100 40068 39506 40405 40354 39850 39404 39701 37439 37224 35807 37353 37578 37728 35889 37584]	[8141 7947 8076 8214 8167 7828 8080 8203 8188 8112 8116 8276 7934 7872 7987 8000 7828 8005 8121 7963 8000 8042 7914 8034 8203 8003 8115]
CVD-0019359	[-7.30102999 -7.30102999 -6.99999999 -6.99999999 -6.71219826 -6.71219826 -6.41116826 -6.41116826 -6.11013827 -6.11013827 -5.80910827 -5.80910827 -5.60414964 -5.60414964 -5.12708657 -5.12708657 -4.90517963 -4.90517963 -4.60414964 -4.60414964 -4.30320691 -4.30320691 -4.00217692 -4.00217692]	[28954. 31618. 25295. 28238. 20333. 21069. 15623. 16410. 12684. 12992. 10167. 10873. 9435. 9718. 8370. 8561. 8012. 8281. 7906. 8191. 8133. 8143. 8334. 8429.]	[37618 35882 39561 35957 37036 40745 36937 41221 38930 36419 35000 36503 38032 35148 33009 34356 40012 38604 39708 38216 42163 39946 37486 38872 42128 36330 34911 35984 38366 36150 35114 36239]	[7908 7840 7782 7786 7543 7630 7959 8073 7847 7838 7781 7999 7781 7770 7661 7848 8012 7866 7754 7798 7708 7839 7921 7869]
CVD-0019358	[-7.30102999 -7.30102999 -6.99999999 -6.99999999 -6.71219826 -6.71219826 -6.41116826 -6.41116826 -6.11013827 -6.11013827 -5.80910827 -5.80910827 -5.60414964 -5.60414964 -5.12708657 -5.12708657 -4.90517963 -4.90517963 -4.60414964 -4.60414964 -4.30320691 -4.30320691 -4.00217692 -4.00217692]	[30388. 33121. 29845. 33603. 27825. 30599. 25841. 26964. 20175. 22263. 17126. 17267. 14338. 15515. 10248. 10815. 8545. 8810. 8299. 9497. 8363. 8762. 8001. 8385.]	[36470 33565 36985 34838 34462 32904 34674 30737 34044 31109 35100 32007 34384 31935 34851 34028 35059 36431 34039 34712 34226 34433 34015 32984 34095 32360 33940 31301 33956]	[6710 6441 6332 6247 6383 6447 6287 6332 6656 6381 6446 6386 6643 6460 6444 6481 6720 6569 6472 6528 6639 6504 6579 6734 6534 6651 6892 6506 6290 6546]
CVD-0019357	[-7.30102999 -7.30102999 -6.99999999 -6.99999999 -6.71219826 -6.71219826 -6.41116826 -6.41116826 -6.11013827 -6.11013827 -5.80910827 -5.80910827 -5.60414964 -5.60414964 -5.12708657 -5.12708657 -4.90517963 -4.90517963 -4.60414964 -4.60414964 -4.30320691 -4.30320691 -4.00217692 -4.00217692]	[31201. 35561. 27132. 30705. 21948. 22170. 17326. 18096. 13442. 14010. 11122. 11688. 9825. 9959. 8664. 8779. 8200. 8587. 8347. 8506. 8120. 8169. 8294. 8402.]	[37618 35882 39561 35957 37036 40745 36937 41221 38930 36419 35000 36503 38032 35148 33009 34356 40012 38604 39708 38216 42163 39946 37486 38872 42128 36330 34911 35984 38366 36150 35114 36239]	[7908 7840 7782 7786 7543 7630 7959 8073 7847 7838 7781 7999 7781 7770 7661 7848 8012 7866 7754 7798 7708 7839 7921 7869]
CVD-0019356	[-7.30102999 -7.30102999 -6.99999999 -6.99999999 -6.71219826 -6.71219826 -6.41116826 -6.41116826 -6.11013827 -6.11013827 -5.80910827 -5.80910827 -5.60414964 -5.60414964 -5.12708657 -5.12708657 -4.90517963 -4.90517963 -4.60414964 -4.60414964 -4.30320691 -4.30320691 -4.00217692 -4.00217692]	[41320. 43372. 39929. 42883. 33786. 35095. 28768. 28861. 20598. 22099. 16408. 17516. 13709. 14417. 10317. 10535. 9312. 9655. 8746. 9013. 8345. 8771. 8784. 9105.]	[43641 44131 43856 45448 43177 43301 43308 45590 44405 43551 45101 46495 44873 44794 45069 45102 43366 42778 43623 43727 44583 43793 45246 43112 42347 43083 45693 43332 43005 43689]	[7796 7840 7755 7669 7691 7627 7674 7887 7813 7663 7702 7833 7909 7528 7484 7723 7790 7687 7730 7666 7571 7625 8096 7744 7595 7713]
CVD-0019355	[-7.30102999 -7.30102999 -6.99999999 -6.99999999 -6.71219826 -6.71219826 -6.41116826 -6.41116826 -6.11013827 -6.11013827 -5.80910827 -5.80910827 -5.60414964 -5.60414964 -5.12708657 -5.12708657 -4.90517963 -4.90517963 -4.60414964 -4.60414964 -4.30320691 -4.30320691 -4.00217692 -4.00217692]	[39515. 39560. 35380. 37212. 29795. 30766. 23932. 24320. 18054. 18555. 13927. 13966. 11534. 11693. 9378. 9549. 8825. 9046. 8545. 8643. 8248. 8442. 9024. 9136.]	[43641 44131 43856 45448 43177 43301 43308 45590 44405 43551 45101 46495 44873 44794 45069 45102 43366 42778 43623 43727 44583 43793 45246 43112 42347 43083 45693 43332 43005 43689]	[7796 7840 7755 7669 7691 7627 7674 7887 7813 7663 7702 7833 7909 7528 7484 7723 7790 7687 7730 7666 7571 7625 8096 7744 7595 7713]
CVD-0019354	[-7.30102999 -7.30102999 -6.99999999 -6.99999999 -6.71219826 -6.71219826 -6.41116826 -6.41116826 -6.11013827 -6.11013827 -5.80910827 -5.80910827 -5.60414964 -5.60414964 -5.12708657 -5.12708657 -4.90517963 -4.90517963 -4.60414964 -4.60414964 -4.30320691 -4.30320691 -4.00217692 -4.00217692]	[35969. 37818. 34845. 36900. 33375. 33809. 29764. 30368. 24615. 25287. 19767. 20148. 16334. 16579. 12688. 12788. 11297. 11710. 11034. 11216. 10146. 10387. 10610. 10759.]	[40946 38737 38525 39014 40523 38068 37186 37797 40559 39035 39027 38781 41216 39554 39434 39193 41549 39256 39474 38715 40053 40253 39961 41571 39718 39762 39153 39922 39752 39024 40340]	[9399 9467 9496 9857 9449 9354 9231 9673 9688 9612 9297 9455 9401 9911 9483 9644 9434 9601 9779 9719 9978 9542 9682 9477 9439 9239 9453 9423]
CVD-0019352	[-7.30102999 -7.30102999 -6.99999999 -6.99999999 -6.71219826 -6.71219826 -6.41116826 -6.41116826 -6.11013827 -6.11013827 -5.80910827 -5.80910827 -5.60414964 -5.60414964 -5.12708657 -5.12708657 -4.90517963 -4.90517963 -4.60414964 -4.60414964 -4.30320691 -4.30320691 -4.00217692 -4.00217692]	[38284. 39679. 34081. 34162. 27044. 27870. 20965. 21539. 15880. 16218. 12398. 12841. 10768. 11108. 8942. 9016. 8700. 8997. 8378. 8474. 8019. 8654. 8162. 8457.]	[43641 44131 43856 45448 43177 43301 43308 45590 44405 43551 45101 46495 44873 44794 45069 45102 43366 42778 43623 43727 44583 43793 45246 43112 42347 43083 45693 43332 43005 43689]	[7796 7840 7755 7669 7691 7627 7674 7887 7813 7663 7702 7833 7909 7528 7484 7723 7790 7687 7730 7666 7571 7625 8096 7744 7595 7713]
CVD-0019351	[-7.30102999 -7.30102999 -6.99999999 -6.99999999 -6.71219826 -6.71219826 -6.41116826 -6.41116826 -6.11013827 -6.11013827 -5.80910827 -5.80910827 -5.60414964 -5.60414964 -5.12708657 -5.12708657 -4.90517963 -4.90517963 -4.60414964 -4.60414964 -4.30320691 -4.30320691 -4.00217692 -4.00217692]	[35888. 39454. 38632. 39793. 36201. 38257. 36739. 39125. 34997. 38421. 37166. 43706. 35529. 38824. 36772. 37428. 30553. 34176. 28861. 35595. 24506. 25185. 20452. 21377.]	[37618 35882 39561 35957 37036 40745 36937 41221 38930 36419 35000 36503 38032 35148 33009 34356 40012 38604 39708 38216 42163 39946 37486 38872 42128 36330 34911 35984 38366 36150 35114 36239]	[7908 7840 7782 7786 7543 7630 7959 8073 7847 7838 7781 7999 7781 7770 7661 7848 8012 7866 7754 7798 7708 7839 7921 7869]
CVD-0019350	[-7.30102999 -7.30102999 -6.99999999 -6.99999999 -6.71219826 -6.71219826 -6.41116826 -6.41116826 -6.11013827 -6.11013827 -5.80910827 -5.80910827 -5.60414964 -5.60414964 -5.12708657 -5.12708657 -4.90517963 -4.90517963 -4.60414964 -4.60414964 -4.30320691 -4.30320691 -4.00217692 -4.00217692]	[38883. 39671. 38290. 40877. 37596. 38772. 38734. 41121. 37974. 39257. 38479. 38941. 37659. 38409. 36972. 37159. 33487. 35923. 29803. 32114. 27571. 27696. 29356. 30790.]	[40946 38737 38525 39014 40523 38068 37186 37797 40559 39035 39027 38781 41216 39554 39434 39193 41549 39256 39474 38715 40053 40253 39961 41571 39718 39762 39153 39922 39752 39024 40340]	[9399 9467 9496 9857 9449 9354 9231 9673 9688 9612 9297 9455 9401 9911 9483 9644 9434 9601 9779 9719 9978 9542 9682 9477 9439 9239 9453 9423]
CVD-0019349	[-7.30102999 -7.30102999 -6.99999999 -6.99999999 -6.71219826 -6.71219826 -6.41116826 -6.41116826 -6.11013827 -6.11013827 -5.80910827 -5.80910827 -5.60414964 -5.60414964 -5.12708657 -5.12708657 -4.90517963 -4.90517963 -4.60414964 -4.60414964 -4.30320691 -4.30320691 -4.00217692 -4.00217692]	[31653. 33183. 37182. 38144. 34194. 35695. 36397. 37519. 32124. 35908. 35709. 36455. 33163. 35334. 33209. 34988. 29424. 31598. 29627. 30239. 21197. 23822. 18860. 18862.]	[36470 33565 36985 34838 34462 32904 34674 30737 34044 31109 35100 32007 34384 31935 34851 34028 35059 36431 34039 34712 34226 34433 34015 32984 34095 32360 33940 31301 33956]	[6710 6441 6332 6247 6383 6447 6287 6332 6656 6381 6446 6386 6643 6460 6444 6481 6720 6569 6472 6528 6639 6504 6579 6734 6534 6651 6892 6506 6290 6546]
CVD-0019348	[-7.30102999 -7.30102999 -6.99999999 -6.99999999 -6.71219826 -6.71219826 -6.41116826 -6.41116826 -6.11013827 -6.11013827 -5.80910827 -5.80910827 -5.60414964 -5.60414964 -5.12708657 -5.12708657 -4.90517963 -4.90517963 -4.60414964 -4.60414964 -4.30320691 -4.30320691 -4.00217692 -4.00217692]	[35274. 38962. 37356. 45173. 34733. 38991. 39032. 39325. 33898. 39100. 36171. 37403. 32186. 35800. 30628. 33072. 24976. 27280. 21830. 22107. 15836. 16714. 13351. 13748.]	[37618 35882 39561 35957 37036 40745 36937 41221 38930 36419 35000 36503 38032 35148 33009 34356 40012 38604 39708 38216 42163 39946 37486 38872 42128 36330 34911 35984 38366 36150 35114 36239]	[7908 7840 7782 7786 7543 7630 7959 8073 7847 7838 7781 7999 7781 7770 7661 7848 8012 7866 7754 7798 7708 7839 7921 7869]
CVD-0019347	[-7.30102999 -7.30102999 -6.99999999 -6.99999999 -6.71219826 -6.71219826 -6.41116826 -6.41116826 -6.11013827 -6.11013827 -5.80910827 -5.80910827 -5.60414964 -5.60414964 -5.12708657 -5.12708657 -4.90517963 -4.90517963 -4.60414964 -4.60414964 -4.30320691 -4.30320691 -4.00217692 -4.00217692]	[123444. 131996. 116078. 136132. 117151. 119668. 105926. 112750. 79428. 80651. 59045. 60600. 43347. 45941. 26263. 28114. 20102. 20598. 17292. 17486. 15208. 15738. 15020. 15509.]	[146390 122687 140873 124221 145288 124424 139843 111508 145046 125782 139725 126371 144051 127043 138165 127516 152495 130424 137260 129663 148828 130095 134574 126203 137398 117356 112338 129320 99185 121037]	[14303 10695 13151 10708 13046 10860 13022 11179 13091 11215 13002 14386 13516 11742 13231 11773 13155 12921 12784 11604 14183 12066 12916 11292 12570 11148 12029 9434 12443 12006]
CVD-0019346	[-8.30103001 -8.30103001 -8.00000001 -8.00000001 -7.71219826 -7.71219826 -7.41116826 -7.41116826 -7.11013827 -7.11013827 -6.80910827 -6.80910827 -6.60414963 -6.60414963 -6.12708657 -6.12708657 -5.90517963 -5.90517963 -5.60414964 -5.60414964 -5.30320692 -5.30320692 -5.00217693 -5.00217693]	[111207. 127901. 120936. 126217. 111154. 124457. 114682. 119241. 89697. 101231. 73584. 80513. 60260. 62057. 34056. 35086. 26626. 26704. 19956. 20253. 15954. 16122. 14144. 14177.]	[146390 122687 140873 124221 145288 124424 139843 111508 145046 125782 139725 126371 144051 127043 138165 127516 152495 130424 137260 129663 148828 130095 134574 126203 137398 117356 112338 129320 99185 121037]	[14303 10695 13151 10708 13046 10860 13022 11179 13091 11215 13002 14386 13516 11742 13231 11773 13155 12921 12784 11604 14183 12066 12916 11292 12570 11148 12029 9434 12443 12006]
CVD-0019346	[-7.30102999 -7.30102999 -6.99999999 -6.99999999 -6.71219826 -6.71219826 -6.41116826 -6.41116826 -6.11013827 -6.11013827 -5.80910827 -5.80910827 -5.60414964 -5.60414964 -5.12708657 -5.12708657 -4.90517963 -4.90517963 -4.60414964 -4.60414964 -4.30320691 -4.30320691 -4.00217692 -4.00217692]	[33550. 35795. 27749. 29390. 20909. 21884. 15879. 16085. 12511. 13004. 10570. 10967. 9600. 10027. 8489. 8545. 7981. 8127. 8121. 8171. 7969. 7972. 7915. 8080.]	[43641 44131 43856 45448 43177 43301 43308 45590 44405 43551 45101 46495 44873 44794 45069 45102 43366 42778 43623 43727 44583 43793 45246 43112 42347 43083 45693 43332 43005 43689]	[7796 7840 7755 7669 7691 7627 7674 7887 7813 7663 7702 7833 7909 7528 7484 7723 7790 7687 7730 7666 7571 7625 8096 7744 7595 7713]
CVD-0019345	[-7.30102999 -7.30102999 -6.99999999 -6.99999999 -6.71219826 -6.71219826 -6.41116826 -6.41116826 -6.11013827 -6.11013827 -5.80910827 -5.80910827 -5.60414964 -5.60414964 -5.12708657 -5.12708657 -4.90517963 -4.90517963 -4.60414964 -4.60414964 -4.30320691 -4.30320691 -4.00217692 -4.00217692]	[40390. 42075. 37107. 37865. 31012. 31931. 24862. 25802. 19058. 20798. 14157. 15057. 12372. 12465. 9480. 9566. 8831. 8973. 8709. 8726. 8170. 8275. 8282. 8324.]	[43641 44131 43856 45448 43177 43301 43308 45590 44405 43551 45101 46495 44873 44794 45069 45102 43366 42778 43623 43727 44583 43793 45246 43112 42347 43083 45693 43332 43005 43689]	[7796 7840 7755 7669 7691 7627 7674 7887 7813 7663 7702 7833 7909 7528 7484 7723 7790 7687 7730 7666 7571 7625 8096 7744 7595 7713]
CVD-0019343	[-7.30102999 -7.30102999 -6.99999999 -6.99999999 -6.71219826 -6.71219826 -6.41116826 -6.41116826 -6.11013827 -6.11013827 -5.80910827 -5.80910827 -5.60414964 -5.60414964 -5.12708657 -5.12708657 -4.90517963 -4.90517963 -4.60414964 -4.60414964 -4.30320691 -4.30320691 -4.00217692 -4.00217692]	[28554. 29187. 24125. 24428. 18296. 19022. 15072. 15188. 12259. 12328. 11072. 11232. 10604. 10642. 9983. 10076. 9674. 9713. 9657. 10004. 9598. 9762. 9279. 9456.]	[40946 38737 38525 39014 40523 38068 37186 37797 40559 39035 39027 38781 41216 39554 39434 39193 41549 39256 39474 38715 40053 40253 39961 41571 39718 39762 39153 39922 39752 39024 40340]	[9399 9467 9496 9857 9449 9354 9231 9673 9688 9612 9297 9455 9401 9911 9483 9644 9434 9601 9779 9719 9978 9542 9682 9477 9439 9239 9453 9423]
CVD-0019337	[-7.30102999 -7.30102999 -6.99999999 -6.99999999 -6.71219826 -6.71219826 -6.41116826 -6.41116826 -6.11013827 -6.11013827 -5.80910827 -5.80910827 -5.60414964 -5.60414964 -5.12708657 -5.12708657 -4.90517963 -4.90517963 -4.60414964 -4.60414964 -4.30320691 -4.30320691 -4.00217692 -4.00217692]	[22108. 23931. 17484. 21173. 12086. 13144. 9934. 10709. 8362. 8739. 7489. 7791. 6942. 7175. 6849. 7346. 6460. 6564. 6664. 6758. 6421. 6690. 6602. 6807.]	[30309 30304 30060 30514 27555 32482 31705 32859 30492 31701 30288 31093 29417 32833 31572 33013 35476 33611 31937 33991 34756 32673 34446 32867 36558 32950 28809 31770 30471 32246]	[7248 7117 7214 7549 7237 6830 7029 7191 6872 7076 7480 7137 6929 7138 7184 7620 7060 7348 7244 7004 7294 7278 7156 6872 7181 7482 7154 6797 7213]
CVD-0019307	[-7.30102999 -7.30102999 -6.99999999 -6.99999999 -6.71219826 -6.71219826 -6.41116826 -6.41116826 -6.11013827 -6.11013827 -5.80910827 -5.80910827 -5.60414964 -5.60414964 -5.12708657 -5.12708657 -4.90517963 -4.90517963 -4.60414964 -4.60414964 -4.30320691 -4.30320691 -4.00217692 -4.00217692]	[31292. 33592. 27882. 33417. 22755. 24590. 18405. 19268. 14126. 14495. 11603. 12076. 10021. 10127. 8731. 9352. 8198. 8637. 8384. 8820. 8185. 8312. 8255. 8396.]	[37618 35882 39561 35957 37036 40745 36937 41221 38930 36419 35000 36503 38032 35148 33009 34356 40012 38604 39708 38216 42163 39946 37486 38872 42128 36330 34911 35984 38366 36150 35114 36239]	[7908 7840 7782 7786 7543 7630 7959 8073 7847 7838 7781 7999 7781 7770 7661 7848 8012 7866 7754 7798 7708 7839 7921 7869]
CVD-0019306	[-7.30102999 -7.30102999 -6.99999999 -6.99999999 -6.71219826 -6.71219826 -6.41116826 -6.41116826 -6.11013827 -6.11013827 -5.80910827 -5.80910827 -5.60414964 -5.60414964 -5.12708657 -5.12708657 -4.90517963 -4.90517963 -4.60414964 -4.60414964 -4.30320691 -4.30320691 -4.00217692 -4.00217692]	[42156. 42756. 41344. 41650. 36716. 37669. 32913. 34148. 25697. 26285. 20500. 20563. 15892. 16415. 11386. 11480. 10186. 10480. 9215. 9340. 8678. 8717. 13539. 14513.]	[43641 44131 43856 45448 43177 43301 43308 45590 44405 43551 45101 46495 44873 44794 45069 45102 43366 42778 43623 43727 44583 43793 45246 43112 42347 43083 45693 43332 43005 43689]	[7796 7840 7755 7669 7691 7627 7674 7887 7813 7663 7702 7833 7909 7528 7484 7723 7790 7687 7730 7666 7571 7625 8096 7744 7595 7713]
CVD-0019283	[-7.30102999 -7.30102999 -6.99999999 -6.99999999 -6.71219826 -6.71219826 -6.41116826 -6.41116826 -6.11013827 -6.11013827 -5.80910827 -5.80910827 -5.60414964 -5.60414964 -5.12708657 -5.12708657 -4.90517963 -4.90517963 -4.60414964 -4.60414964 -4.30320691 -4.30320691 -4.00217692 -4.00217692]	[41923. 42947. 40778. 42108. 40657. 41222. 37419. 39996. 37199. 37480. 38329. 38887. 37851. 38108. 30302. 31315. 25439. 26253. 20596. 20633. 15204. 15863. 12635. 12981.]	[41594 41287 41474 38776 41485 39346 41674 39455 41938 40235 42058 44249 41000 43296 41446 42289 41288 40444 42057 40225 42146 37752 41544 38845 42285 41228 40050]	[8418 8208 7920 8110 8097 7677 7902 8274 8173 7860 8168 8405 8002 8124 8221 7855 7645 8010 8235 8172 7437 7994 7409 8052 7965 7454 8105 8041]
CVD-0019282	[-9.30277065 -9.30277065 -9.00217692 -9.00217692 -8.69896998 -8.69896998 -8.39793999 -8.39793999 -8.09690999 -8.09690999 -7.79588 -7.79588 -7.60205998 -7.60205998 -7.12493872 -7.12493872 -6.90657832 -6.90657832 -6.60380066 -6.60380066 -6.30277066 -6.30277066 -6.00217692 -6.00217692]	[55072. 55248. 49095. 50926. 51129. 53676. 49586. 50525. 48769. 50485. 43571. 44871. 37299. 40387. 27010. 27713. 23200. 23552. 19535. 19682. 15689. 15942. 14233. 14514.]	[50824 51286 52942 51870 49085 48531 52303 48450 50871 53877 51434 54395 52742 54151 52417 53671 51093 53044 52521 53512 54723 53856 51698 53187 50990 52119 50393 51997 50869 53878 52381 53570]	[12256 11731 12314 12116 12242 11718 12153 12363 12357 11963 12374 12726 12270 11985 12481 12184 12152 12073 12343 11930 12234 12326 12137 11682 12012 12113 12154 12211]
CVD-0019282	[-8.71219827 -8.71219827 -8.41116828 -8.41116828 -8.30103001 -8.30103001 -8.11013828 -8.11013828 -8.00000001 -8.00000001 -7.80910829 -7.80910829 -6.60414963 -6.60414963 -6.12708657 -6.12708657 -5.90517963 -5.90517963 -5.60414964 -5.60414964 -5.30320692 -5.30320692 -5.00217693 -5.00217693]	[105914. 108822. 90408. 94250. 125193. 130399. 63088. 63735. 115256. 127159. 45011. 45146. 33036. 35637. 21324. 22977. 17849. 18941. 15496. 16328. 14405. 14469. 13922. 14173.]	[146390 122687 140873 124221 145288 124424 139843 111508 145046 125782 139725 126371 144051 127043 138165 127516 152495 130424 137260 129663 148828 130095 134574 126203 137398 117356 112338 129320 99185 121037]	[14303 10695 13151 10708 13046 10860 13022 11179 13091 11215 13002 14386 13516 11742 13231 11773 13155 12921 12784 11604 14183 12066 12916 11292 12570 11148 12029 9434 12443 12006]
CVD-0019282	[-7.30102999 -7.30102999 -6.99999999 -6.99999999 -6.71219826 -6.71219826 -6.41116826 -6.41116826 -6.11013827 -6.11013827 -5.80910827 -5.80910827 -5.60414964 -5.60414964 -5.12708657 -5.12708657 -4.90517963 -4.90517963 -4.60414964 -4.60414964 -4.30320691 -4.30320691 -4.00217692 -4.00217692]	[21264. 21590. 16991. 17771. 12894. 13406. 11034. 11204. 9594. 9612. 9113. 9163. 8449. 8554. 7974. 8282. 8287. 8623. 8376. 8598. 8346. 8358. 8185. 8521.]	[41594 41287 41474 38776 41485 39346 41674 39455 41938 40235 42058 44249 41000 43296 41446 42289 41288 40444 42057 40225 42146 37752 41544 38845 42285 41228 40050]	[8418 8208 7920 8110 8097 7677 7902 8274 8173 7860 8168 8405 8002 8124 8221 7855 7645 8010 8235 8172 7437 7994 7409 8052 7965 7454 8105 8041]
CVD-0019281	[-7.30102999 -7.30102999 -6.99999999 -6.99999999 -6.71219826 -6.71219826 -6.41116826 -6.41116826 -6.11013827 -6.11013827 -5.80910827 -5.80910827 -5.60414964 -5.60414964 -5.12708657 -5.12708657 -4.90517963 -4.90517963 -4.60414964 -4.60414964 -4.30320691 -4.30320691 -4.00217692 -4.00217692]	[39880. 42709. 39418. 41204. 40716. 41206. 38744. 39600. 38228. 40799. 39664. 39852. 36745. 37494. 29030. 30110. 27579. 29203. 21627. 22190. 12495. 13086. 8879. 9464.]	[41594 41287 41474 38776 41485 39346 41674 39455 41938 40235 42058 44249 41000 43296 41446 42289 41288 40444 42057 40225 42146 37752 41544 38845 42285 41228 40050]	[8418 8208 7920 8110 8097 7677 7902 8274 8173 7860 8168 8405 8002 8124 8221 7855 7645 8010 8235 8172 7437 7994 7409 8052 7965 7454 8105 8041]
CVD-0019280	[-8.30103001 -8.30103001 -8.00000001 -8.00000001 -7.71219826 -7.71219826 -7.41116826 -7.41116826 -7.11013827 -7.11013827 -6.80910827 -6.80910827 -6.60414963 -6.60414963 -6.12708657 -6.12708657 -5.90517963 -5.90517963 -5.60414964 -5.60414964 -5.30320692 -5.30320692 -5.00217693 -5.00217693]	[127962. 130919. 125742. 125945. 62326. 119037. 96879. 108328. 74887. 76234. 53522. 54121. 38883. 40839. 24355. 24756. 19312. 19432. 16463. 16848. 13958. 14152. 13492. 14036.]	[146390 122687 140873 124221 145288 124424 139843 111508 145046 125782 139725 126371 144051 127043 138165 127516 152495 130424 137260 129663 148828 130095 134574 126203 137398 117356 112338 129320 99185 121037]	[14303 10695 13151 10708 13046 10860 13022 11179 13091 11215 13002 14386 13516 11742 13231 11773 13155 12921 12784 11604 14183 12066 12916 11292 12570 11148 12029 9434 12443 12006]
CVD-0019280	[-7.30102999 -7.30102999 -6.99999999 -6.99999999 -6.71219826 -6.71219826 -6.41116826 -6.41116826 -6.11013827 -6.11013827 -5.80910827 -5.80910827 -5.60414964 -5.60414964 -5.12708657 -5.12708657 -4.90517963 -4.90517963 -4.60414964 -4.60414964 -4.30320691 -4.30320691 -4.00217692 -4.00217692]	[25859. 27015. 19557. 20187. 14908. 15585. 10797. 11820. 9991. 10058. 9224. 9248. 8655. 8964. 8305. 8414. 7956. 7961. 8228. 8341. 7811. 8311. 7917. 8061.]	[41594 41287 41474 38776 41485 39346 41674 39455 41938 40235 42058 44249 41000 43296 41446 42289 41288 40444 42057 40225 42146 37752 41544 38845 42285 41228 40050]	[8418 8208 7920 8110 8097 7677 7902 8274 8173 7860 8168 8405 8002 8124 8221 7855 7645 8010 8235 8172 7437 7994 7409 8052 7965 7454 8105 8041]
CVD-0019279	[-8.71219827 -8.41116828 -8.30103001 -8.30103001 -8.00000001 -8.00000001 -7.71219826 -7.41116826 -7.11013827 -7.11013827 -6.80910827 -6.80910827 -6.60414963 -6.60414963 -6.12708657 -6.12708657 -5.90517963 -5.90517963 -5.60414964 -5.60414964 -5.30320692 -5.30320692 -5.00217693 -5.00217693]	[117394. 105359. 92774. 128230. 122594. 124583. 111928. 96620. 71306. 72918. 52009. 52818. 38014. 38069. 23088. 23355. 18622. 19483. 16340. 16685. 14255. 14634. 13945. 14070.]	[146390 122687 140873 124221 145288 124424 139843 111508 145046 125782 139725 126371 144051 127043 138165 127516 152495 130424 137260 129663 148828 130095 134574 126203 137398 117356 112338 129320 99185 121037]	[14303 10695 13151 10708 13046 10860 13022 11179 13091 11215 13002 14386 13516 11742 13231 11773 13155 12921 12784 11604 14183 12066 12916 11292 12570 11148 12029 9434 12443 12006]
CVD-0019279	[-7.30102999 -7.30102999 -6.99999999 -6.99999999 -6.71219826 -6.71219826 -6.41116826 -6.41116826 -6.11013827 -6.11013827 -5.80910827 -5.80910827 -5.60414964 -5.60414964 -5.12708657 -5.12708657 -4.90517963 -4.90517963 -4.60414964 -4.60414964 -4.30320691 -4.30320691 -4.00217692 -4.00217692]	[24945. 25810. 19772. 20310. 14075. 14601. 11258. 12211. 9830. 10321. 9231. 9561. 8813. 8830. 8480. 8717. 8063. 8153. 8285. 9690. 8216. 8227. 8607. 8739.]	[41594 41287 41474 38776 41485 39346 41674 39455 41938 40235 42058 44249 41000 43296 41446 42289 41288 40444 42057 40225 42146 37752 41544 38845 42285 41228 40050]	[8418 8208 7920 8110 8097 7677 7902 8274 8173 7860 8168 8405 8002 8124 8221 7855 7645 8010 8235 8172 7437 7994 7409 8052 7965 7454 8105 8041]
CVD-0019278	[-7.30102999 -7.30102999 -6.99999999 -6.99999999 -6.71219826 -6.71219826 -6.41116826 -6.41116826 -6.11013827 -6.11013827 -5.80910827 -5.80910827 -5.60414964 -5.60414964 -5.12708657 -5.12708657 -4.90517963 -4.90517963 -4.60414964 -4.60414964 -4.30320691 -4.30320691 -4.00217692 -4.00217692]	[41327. 41852. 41624. 43123. 40794. 42482. 41289. 42123. 41167. 42659. 40805. 41534. 37361. 38718. 31095. 31718. 27382. 28822. 21767. 22360. 15440. 16119. 13547. 13559.]	[41594 41287 41474 38776 41485 39346 41674 39455 41938 40235 42058 44249 41000 43296 41446 42289 41288 40444 42057 40225 42146 37752 41544 38845 42285 41228 40050]	[8418 8208 7920 8110 8097 7677 7902 8274 8173 7860 8168 8405 8002 8124 8221 7855 7645 8010 8235 8172 7437 7994 7409 8052 7965 7454 8105 8041]
CVD-0019277	[-7.30102999 -7.30102999 -6.99999999 -6.99999999 -6.71219826 -6.71219826 -6.41116826 -6.41116826 -6.11013827 -6.11013827 -5.80910827 -5.80910827 -5.60414964 -5.60414964 -5.12708657 -5.12708657 -4.90517963 -4.90517963 -4.60414964 -4.60414964 -4.30320691 -4.30320691 -4.00217692 -4.00217692]	[43403. 43426. 43082. 43676. 41752. 42011. 41053. 41828. 38513. 41799. 37998. 40996. 36337. 37195. 29784. 30617. 23585. 23594. 18959. 19714. 14031. 15265. 11537. 11721.]	[41594 41287 41474 38776 41485 39346 41674 39455 41938 40235 42058 44249 41000 43296 41446 42289 41288 40444 42057 40225 42146 37752 41544 38845 42285 41228 40050]	[8418 8208 7920 8110 8097 7677 7902 8274 8173 7860 8168 8405 8002 8124 8221 7855 7645 8010 8235 8172 7437 7994 7409 8052 7965 7454 8105 8041]
CVD-0019276	[-9.30277065 -9.30277065 -9.00217692 -9.00217692 -8.69896998 -8.69896998 -8.39793999 -8.39793999 -8.09690999 -8.09690999 -7.79588 -7.79588 -7.60205998 -7.60205998 -7.12493872 -7.12493872 -6.90657832 -6.90657832 -6.60380066 -6.60380066 -6.30277066 -6.30277066 -6.00217692 -6.00217692]	[54818. 55910. 54446. 57452. 52216. 54060. 51451. 52356. 49176. 52835. 43326. 48402. 42729. 43398. 31380. 31954. 25503. 26552. 20269. 20413. 16307. 17377. 14761. 15429.]	[50824 51286 52942 51870 49085 48531 52303 48450 50871 53877 51434 54395 52742 54151 52417 53671 51093 53044 52521 53512 54723 53856 51698 53187 50990 52119 50393 51997 50869 53878 52381 53570]	[12256 11731 12314 12116 12242 11718 12153 12363 12357 11963 12374 12726 12270 11985 12481 12184 12152 12073 12343 11930 12234 12326 12137 11682 12012 12113 12154 12211]
CVD-0019276	[-8.71219827 -8.71219827 -8.41116828 -8.41116828 -8.30103001 -8.30103001 -8.11013828 -8.11013828 -8.00000001 -8.00000001 -7.80910829 -7.80910829 -6.60414963 -6.60414963 -6.12708657 -6.12708657 -5.90517963 -5.90517963 -5.60414964 -5.60414964 -5.30320692 -5.30320692 -5.00217693 -5.00217693]	[111514. 115357. 99539. 102074. 124705. 130862. 73320. 74529. 123798. 129121. 53473. 54409. 38415. 42267. 23768. 26008. 19459. 20551. 16603. 17158. 14776. 14941. 14090. 14380.]	[146390 122687 140873 124221 145288 124424 139843 111508 145046 125782 139725 126371 144051 127043 138165 127516 152495 130424 137260 129663 148828 130095 134574 126203 137398 117356 112338 129320 99185 121037]	[14303 10695 13151 10708 13046 10860 13022 11179 13091 11215 13002 14386 13516 11742 13231 11773 13155 12921 12784 11604 14183 12066 12916 11292 12570 11148 12029 9434 12443 12006]
CVD-0019276	[-7.30102999 -7.30102999 -6.99999999 -6.99999999 -6.71219826 -6.71219826 -6.41116826 -6.41116826 -6.11013827 -6.11013827 -5.80910827 -5.80910827 -5.60414964 -5.60414964 -5.12708657 -5.12708657 -4.90517963 -4.90517963 -4.60414964 -4.60414964 -4.30320691 -4.30320691 -4.00217692 -4.00217692]	[24288. 24918. 19110. 20377. 14643. 15116. 11847. 12348. 10087. 10392. 9274. 9545. 8480. 8677. 8293. 8357. 8569. 8829. 8338. 8536. 8205. 8456. 9026. 9495.]	[41594 41287 41474 38776 41485 39346 41674 39455 41938 40235 42058 44249 41000 43296 41446 42289 41288 40444 42057 40225 42146 37752 41544 38845 42285 41228 40050]	[8418 8208 7920 8110 8097 7677 7902 8274 8173 7860 8168 8405 8002 8124 8221 7855 7645 8010 8235 8172 7437 7994 7409 8052 7965 7454 8105 8041]
CVD-0019275	[-7.30102999 -7.30102999 -6.99999999 -6.99999999 -6.71219826 -6.71219826 -6.41116826 -6.41116826 -6.11013827 -6.11013827 -5.80910827 -5.80910827 -5.60414964 -5.60414964 -5.12708657 -5.12708657 -4.90517963 -4.90517963 -4.60414964 -4.60414964 -4.30320691 -4.30320691 -4.00217692 -4.00217692]	[42932. 43707. 42483. 43175. 40893. 40948. 40009. 40930. 37783. 41278. 36926. 38112. 33469. 33659. 24424. 25227. 19704. 19728. 15633. 16759. 13438. 13577. 11823. 12615.]	[41594 41287 41474 38776 41485 39346 41674 39455 41938 40235 42058 44249 41000 43296 41446 42289 41288 40444 42057 40225 42146 37752 41544 38845 42285 41228 40050]	[8418 8208 7920 8110 8097 7677 7902 8274 8173 7860 8168 8405 8002 8124 8221 7855 7645 8010 8235 8172 7437 7994 7409 8052 7965 7454 8105 8041]
CVD-0019274	[-7.30102999 -7.30102999 -6.99999999 -6.99999999 -6.71219826 -6.71219826 -6.41116826 -6.41116826 -6.11013827 -6.11013827 -5.80910827 -5.80910827 -5.60414964 -5.60414964 -5.12708657 -5.12708657 -4.90517963 -4.90517963 -4.60414964 -4.60414964 -4.30320691 -4.30320691 -4.00217692 -4.00217692]	[42140. 44064. 43158. 44313. 41320. 42531. 41189. 42478. 39941. 42654. 41383. 42261. 39628. 41405. 37034. 37995. 32737. 33434. 28345. 28483. 13290. 14952. 8232. 8543.]	[41594 41287 41474 38776 41485 39346 41674 39455 41938 40235 42058 44249 41000 43296 41446 42289 41288 40444 42057 40225 42146 37752 41544 38845 42285 41228 40050]	[8418 8208 7920 8110 8097 7677 7902 8274 8173 7860 8168 8405 8002 8124 8221 7855 7645 8010 8235 8172 7437 7994 7409 8052 7965 7454 8105 8041]
CVD-0019273	[-9.30277065 -9.30277065 -9.00217692 -9.00217692 -8.69896998 -8.69896998 -8.39793999 -8.39793999 -8.09690999 -8.09690999 -7.79588 -7.79588 -7.60205998 -7.60205998 -7.12493872 -7.12493872 -6.90657832 -6.90657832 -6.60380066 -6.60380066 -6.30277066 -6.30277066 -6.00217692 -6.00217692]	[55928. 58584. 48386. 54104. 50557. 51316. 48775. 49626. 46308. 47157. 40958. 42039. 33348. 34116. 23583. 24299. 19997. 20820. 17175. 17440. 14738. 15076. 13981. 14113.]	[50824 51286 52942 51870 49085 48531 52303 48450 50871 53877 51434 54395 52742 54151 52417 53671 51093 53044 52521 53512 54723 53856 51698 53187 50990 52119 50393 51997 50869 53878 52381 53570]	[12256 11731 12314 12116 12242 11718 12153 12363 12357 11963 12374 12726 12270 11985 12481 12184 12152 12073 12343 11930 12234 12326 12137 11682 12012 12113 12154 12211]
CVD-0019273	[-8.71219827 -8.41116828 -8.30103001 -8.30103001 -8.11013828 -8.11013828 -8.00000001 -8.00000001 -7.80910829 -7.80910829 -7.71219826 -7.41116826 -6.60414963 -6.60414963 -6.12708657 -6.12708657 -5.90517963 -5.90517963 -5.60414964 -5.60414964 -5.30320692 -5.30320692 -5.00217693 -5.00217693]	[ 93309. 76242. 125040. 127482. 50832. 52224. 117397. 119355. 35537. 37992. 101671. 83945. 25944. 27316. 18532. 18927. 16237. 16355. 14855. 15399. 13826. 13904. 13543. 13628.]	[146390 122687 140873 124221 145288 124424 139843 111508 145046 125782 139725 126371 144051 127043 138165 127516 152495 130424 137260 129663 148828 130095 134574 126203 137398 117356 112338 129320 99185 121037]	[14303 10695 13151 10708 13046 10860 13022 11179 13091 11215 13002 14386 13516 11742 13231 11773 13155 12921 12784 11604 14183 12066 12916 11292 12570 11148 12029 9434 12443 12006]
CVD-0019273	[-7.30102999 -7.30102999 -6.99999999 -6.99999999 -6.71219826 -6.71219826 -6.41116826 -6.41116826 -6.11013827 -6.11013827 -5.80910827 -5.80910827 -5.60414964 -5.60414964 -5.12708657 -5.12708657 -4.90517963 -4.90517963 -4.60414964 -4.60414964 -4.30320691 -4.30320691 -4.00217692 -4.00217692]	[18553. 18700. 14380. 15118. 11366. 11949. 8328. 10430. 9023. 9388. 8923. 8928. 8266. 8407. 8262. 8345. 8323. 8904. 8441. 8754. 8236. 8328. 8220. 8408.]	[41594 41287 41474 38776 41485 39346 41674 39455 41938 40235 42058 44249 41000 43296 41446 42289 41288 40444 42057 40225 42146 37752 41544 38845 42285 41228 40050]	[8418 8208 7920 8110 8097 7677 7902 8274 8173 7860 8168 8405 8002 8124 8221 7855 7645 8010 8235 8172 7437 7994 7409 8052 7965 7454 8105 8041]
CVD-0019236	[-8.30103001 -8.30103001 -8.00000001 -8.00000001 -7.71219826 -7.71219826 -7.41116826 -7.41116826 -7.11013827 -7.11013827 -6.80910827 -6.80910827 -6.60414963 -6.60414963 -6.12708657 -6.12708657 -5.90517963 -5.90517963 -5.60414964 -5.60414964 -5.30320692 -5.30320692 -5.00217693 -5.00217693]	[126130. 128154. 125542. 128617. 122539. 124973. 117131. 119576. 105077. 106706. 85991. 86124. 68507. 70373. 38704. 40493. 25597. 30023. 19408. 21840. 14937. 16853. 14391. 14395.]	[146390 122687 140873 124221 145288 124424 139843 111508 145046 125782 139725 126371 144051 127043 138165 127516 152495 130424 137260 129663 148828 130095 134574 126203 137398 117356 112338 129320 99185 121037]	[14303 10695 13151 10708 13046 10860 13022 11179 13091 11215 13002 14386 13516 11742 13231 11773 13155 12921 12784 11604 14183 12066 12916 11292 12570 11148 12029 9434 12443 12006]
CVD-0019236	[-7.30102999 -7.30102999 -6.99999999 -6.99999999 -6.71219826 -6.71219826 -6.41116826 -6.41116826 -6.11013827 -6.11013827 -5.80910827 -5.80910827 -5.60414964 -5.60414964 -5.12708657 -5.12708657 -4.90517963 -4.90517963 -4.60414964 -4.60414964 -4.30320691 -4.30320691 -4.00217692 -4.00217692]	[32716. 33033. 27568. 29226. 21394. 22188. 16467. 17353. 12867. 13044. 10911. 10983. 9330. 9390. 8399. 8904. 8430. 8965. 8270. 9038. 7862. 8147. 8081. 8245.]	[42827 42129 42426 42179 41599 41411 40628 42108 42637 42328 41397 43829 42516 43167 43501 42488 41286 41231 40905 41363 42927 42072 41947 41335 42489 41109 40615 41844 42667 42530 42221 41402]	[8143 7898 7617 7833 8039 7961 7527 7869 8059 7841 7834 8002 8071 7784 7722 7875 7738 7697 7468 7690 8105 7890 7694 7820 7886 7804 7556 7668 7853 7800 7585 7641]
CVD-0019235	[-7.30102999 -7.30102999 -6.99999999 -6.99999999 -6.71219826 -6.71219826 -6.41116826 -6.41116826 -6.11013827 -6.11013827 -5.80910827 -5.80910827 -5.60414964 -5.60414964 -5.12708657 -5.12708657 -4.90517963 -4.90517963 -4.60414964 -4.60414964 -4.30320691 -4.30320691 -4.00217692 -4.00217692]	[31951. 33920. 32617. 35906. 31834. 33947. 32475. 36496. 30643. 32738. 31653. 31820. 31090. 31871. 29642. 33129. 26009. 27805. 24298. 25620. 19094. 20332. 16680. 16801.]	[36218 32570 32522 34004 33752 31349 30560 31955 33211 31560 32056 32008 32914 31529 32289 31607 33543 32700 33367 34164 33847 34167 35689 33610 32389 33305 34023 31768 32834 31587]	[6481 6490 6320 6446 6350 6301 6451 6483 6482 6311 6326 6430 6548 6530 6506 6551 6503 6505 6497 6400 6585 6825 6364 6238 6344]
CVD-0019234	[-7.30102999 -7.30102999 -6.99999999 -6.99999999 -6.71219826 -6.71219826 -6.41116826 -6.41116826 -6.11013827 -6.11013827 -5.80910827 -5.80910827 -5.60414964 -5.60414964 -5.12708657 -5.12708657 -4.90517963 -4.90517963 -4.60414964 -4.60414964 -4.30320691 -4.30320691 -4.00217692 -4.00217692]	[79059. 82669. 77862. 79988. 63156. 65030. 54559. 56460. 38579. 40172. 33436. 34126. 26372. 27797. 22668. 23323. 21350. 21737. 21222. 21485. 20152. 20297. 20531. 20548.]	[85411 84838 87140 89011 87834 87940 87320 87357 87958 88631 87820 88222 87451 85714 87240 88451 84720 87901 86963 84492 87120 91490 86506 84604 87562]	[341 322 259 281 334 307 257 283 330 307 249 272 298 282 228 246 356 342 286 300 293 267 221 235 299 288 224 253 329 322 268 280]
CVD-0019233	[-8.30103001 -8.30103001 -8.00000001 -8.00000001 -7.71219826 -7.71219826 -7.41116826 -7.41116826 -7.11013827 -7.11013827 -6.80910827 -6.80910827 -6.60414963 -6.60414963 -6.12708657 -6.12708657 -5.90517963 -5.90517963 -5.60414964 -5.60414964 -5.30320692 -5.30320692 -5.00217693 -5.00217693]	[33264. 33595. 33526. 33812. 29922. 30263. 26658. 27138. 21165. 22381. 16738. 17416. 13789. 13806. 9371. 9615. 8179. 8234. 7431. 7476. 6929. 7412. 6778. 6959.]	[36353 34958 33462 34656 34490 32670 32163 32724 34217 34018 33549 33238 34954 35090 33360 36305 35740 34452 33069 34557 36703 35412 34303 34478 35574 34012 32492 33938 34405 33599 31847 33196]	[6540 6502 6455 6472 6308 6403 6479 6532 6484 6752 6705 6452 6572 6440 6426 6502 6576 6549 6616 6501 6377 6505 6705 6435 6272 6435]
CVD-0019233	[-7.30102999 -7.30102999 -6.99999999 -6.99999999 -6.71219826 -6.71219826 -6.41116826 -6.41116826 -6.11013827 -6.11013827 -5.80910827 -5.80910827 -5.60414964 -5.60414964 -5.12708657 -5.12708657 -4.90517963 -4.90517963 -4.60414964 -4.60414964 -4.30320691 -4.30320691 -4.00217692 -4.00217692]	[63796. 66441. 53414. 54644. 39706. 40615. 32408. 32678. 25501. 26558. 23785. 23869. 21396. 21850. 20395. 20732. 20553. 20862. 20298. 20423. 19502. 19835. 19932. 19984.]	[85411 84838 87140 89011 87834 87940 87320 87357 87958 88631 87820 88222 87451 85714 87240 88451 84720 87901 86963 84492 87120 91490 86506 84604 87562]	[341 322 259 281 334 307 257 283 330 307 249 272 298 282 228 246 356 342 286 300 293 267 221 235 299 288 224 253 329 322 268 280]
CVD-0019232	[-7.30102999 -7.30102999 -6.99999999 -6.99999999 -6.71219826 -6.71219826 -6.41116826 -6.41116826 -6.11013827 -6.11013827 -5.80910827 -5.80910827 -5.60414964 -5.60414964 -5.12708657 -5.12708657 -4.90517963 -4.90517963 -4.60414964 -4.60414964 -4.30320691 -4.30320691 -4.00217692 -4.00217692]	[67021. 69065. 59427. 59427. 45726. 45840. 37622. 37811. 28021. 29548. 24858. 25903. 22072. 22946. 21151. 21397. 20424. 20717. 20982. 21042. 20074. 20339. 20836. 21069.]	[88410 82205 80878 82147 87908 83230 81499 83163 87615 81927 82070 84186 89402 84130 82911 83687 88858 83844 82601 84204 84561 81898 84312 87170 82804 80662 82824 87445 84485 80815 84312]	[18823 18446 18818 19139 18640 18965 18789 18535 18869 19084 18724 19053 18925 18562 18949 19058 18643 19189 18622 18066 18501 19808 18817 18281 18748]
CVD-0019231	[-7.30102999 -7.30102999 -6.99999999 -6.99999999 -6.71219826 -6.71219826 -6.41116826 -6.41116826 -6.11013827 -6.11013827 -5.80910827 -5.80910827 -5.60414964 -5.60414964 -5.12708657 -5.12708657 -4.90517963 -4.90517963 -4.60414964 -4.60414964 -4.30320691 -4.30320691 -4.00217692 -4.00217692]	[29240. 29351. 29571. 30097. 26760. 27668. 25661. 26308. 21356. 21422. 16982. 17699. 14132. 14240. 10043. 10276. 8456. 8517. 7553. 7557. 6871. 7129. 6677. 6733.]	[29549 27560 28898 29734 29928 28575 28622 29155 30466 29673 29274 29841 29789 29227 28343 28939 30253 29222 28662 29051 30644 29504 29466 29343 29805 28724 28477 29405 29984 28965 28554 29290]	[6627 6146 6098 6290 6568 6294 6059 6241 6702 6342 6282 6324 6481 6085 6178 6244 6403 6142 6006 6201 6646 6259 6130 6360 6483 6078 6085 6075 6490 6086 6003 6207]
CVD-0019230	[-8.30103001 -8.30103001 -8.00000001 -8.00000001 -7.71219826 -7.71219826 -7.41116826 -7.41116826 -7.11013827 -7.11013827 -6.80910827 -6.80910827 -6.60414963 -6.60414963 -6.12708657 -6.12708657 -5.90517963 -5.90517963 -5.60414964 -5.60414964 -5.30320692 -5.30320692 -5.00217693 -5.00217693]	[28447. 29502. 24798. 24936. 19797. 21295. 15422. 16179. 11583. 12075. 9401. 9772. 8356. 8387. 7209. 7248. 7078. 7204. 6625. 6958. 6619. 6907. 6554. 6782.]	[36353 34958 33462 34656 34490 32670 32163 32724 34217 34018 33549 33238 34954 35090 33360 36305 35740 34452 33069 34557 36703 35412 34303 34478 35574 34012 32492 33938 34405 33599 31847 33196]	[6540 6502 6455 6472 6308 6403 6479 6532 6484 6752 6705 6452 6572 6440 6426 6502 6576 6549 6616 6501 6377 6505 6705 6435 6272 6435]
CVD-0019230	[-7.30102999 -7.30102999 -6.99999999 -6.99999999 -6.71219826 -6.71219826 -6.41116826 -6.41116826 -6.11013827 -6.11013827 -5.80910827 -5.80910827 -5.60414964 -5.60414964 -5.12708657 -5.12708657 -4.90517963 -4.90517963 -4.60414964 -4.60414964 -4.30320691 -4.30320691 -4.00217692 -4.00217692]	[13047. 13129. 10606. 10711. 8463. 8475. 7624. 7895. 6890. 7278. 6702. 7030. 6650. 6795. 6500. 6621. 6426. 6566. 6489. 6621. 6578. 6620. 6610. 6726.]	[27214 28182 28256 28212 27858 27575 28009 27946 28029 28680 28082 28296 28026 28577 28104 27435 28388 28116 28778 29012 29221 29089 29157 28896 28663 28220 28816 28586 28343 28198 28813]	[6216 6275 6025 6183 6286 6050 6186 6315 6306 6300 6626 6236 6131 6176 6183 6263 6205 6292 6422 6263 6385 6369 6088 6340 6569 6334 6131 6332]
CVD-0019229	[-7.30102999 -7.30102999 -6.99999999 -6.99999999 -6.71219826 -6.71219826 -6.41116826 -6.41116826 -6.11013827 -6.11013827 -5.80910827 -5.80910827 -5.60414964 -5.60414964 -5.12708657 -5.12708657 -4.90517963 -4.90517963 -4.60414964 -4.60414964 -4.30320691 -4.30320691 -4.00217692 -4.00217692]	[27633. 28215. 26482. 29305. 28752. 29010. 29211. 29641. 28122. 29600. 29360. 30123. 28428. 28944. 28508. 28908. 28695. 29152. 27826. 28376. 24382. 25394. 21044. 21896.]	[27214 28182 28256 28212 27858 27575 28009 27946 28029 28680 28082 28296 28026 28577 28104 27435 28388 28116 28778 29012 29221 29089 29157 28896 28663 28220 28816 28586 28343 28198 28813]	[6216 6275 6025 6183 6286 6050 6186 6315 6306 6300 6626 6236 6131 6176 6183 6263 6205 6292 6422 6263 6385 6369 6088 6340 6569 6334 6131 6332]
CVD-0019204	[-7.30102999 -7.30102999 -6.99999999 -6.99999999 -6.71219826 -6.71219826 -6.41116826 -6.41116826 -6.11013827 -6.11013827 -5.80910827 -5.80910827 -5.60414964 -5.60414964 -5.12708657 -5.12708657 -4.90517963 -4.90517963 -4.60414964 -4.60414964 -4.30320691 -4.30320691 -4.00217692 -4.00217692]	[34475. 36456. 35901. 38831. 33961. 36859. 33850. 39303. 27515. 30298. 25881. 29357. 19659. 21418. 14883. 15510. 11972. 12314. 10899. 11218. 9207. 9629. 9160. 9198.]	[37618 35882 39561 35957 37036 40745 36937 41221 38930 36419 35000 36503 38032 35148 33009 34356 40012 38604 39708 38216 42163 39946 37486 38872 42128 36330 34911 35984 38366 36150 35114 36239]	[7908 7840 7782 7786 7543 7630 7959 8073 7847 7838 7781 7999 7781 7770 7661 7848 8012 7866 7754 7798 7708 7839 7921 7869]
CVD-0019203	[-7.30102999 -7.30102999 -6.99999999 -6.99999999 -6.71219826 -6.71219826 -6.41116826 -6.41116826 -6.11013827 -6.11013827 -5.80910827 -5.80910827 -5.60414964 -5.60414964 -5.12708657 -5.12708657 -4.90517963 -4.90517963 -4.60414964 -4.60414964 -4.30320691 -4.30320691 -4.00217692 -4.00217692]	[31237. 31806. 27154. 34703. 30923. 32278. 30182. 31713. 23806. 26421. 22069. 23446. 16747. 17798. 11950. 12596. 10162. 10334. 9434. 10072. 9186. 9327. 10176. 10183.]	[36470 33565 36985 34838 34462 32904 34674 30737 34044 31109 35100 32007 34384 31935 34851 34028 35059 36431 34039 34712 34226 34433 34015 32984 34095 32360 33940 31301 33956]	[6710 6441 6332 6247 6383 6447 6287 6332 6656 6381 6446 6386 6643 6460 6444 6481 6720 6569 6472 6528 6639 6504 6579 6734 6534 6651 6892 6506 6290 6546]
CVD-0019202	[-7.30102999 -7.30102999 -6.99999999 -6.99999999 -6.71219826 -6.71219826 -6.41116826 -6.41116826 -6.11013827 -6.11013827 -5.80910827 -5.80910827 -5.60414964 -5.60414964 -5.12708657 -5.12708657 -4.90517963 -4.90517963 -4.60414964 -4.60414964 -4.30320691 -4.30320691 -4.00217692 -4.00217692]	[32877. 34665. 34989. 35820. 28308. 31448. 27270. 28675. 20607. 22035. 18324. 18837. 13557. 14786. 10459. 10528. 8543. 8705. 8421. 8879. 8333. 8400. 9130. 9508.]	[36470 33565 36985 34838 34462 32904 34674 30737 34044 31109 35100 32007 34384 31935 34851 34028 35059 36431 34039 34712 34226 34433 34015 32984 34095 32360 33940 31301 33956]	[6710 6441 6332 6247 6383 6447 6287 6332 6656 6381 6446 6386 6643 6460 6444 6481 6720 6569 6472 6528 6639 6504 6579 6734 6534 6651 6892 6506 6290 6546]
CVD-0019185	[-7.30102999 -7.30102999 -6.99999999 -6.99999999 -6.71219826 -6.71219826 -6.41116826 -6.41116826 -6.11013827 -6.11013827 -5.80910827 -5.80910827 -5.60414964 -5.60414964 -5.12708657 -5.12708657 -4.90517963 -4.90517963 -4.60414964 -4.60414964 -4.30320691 -4.30320691 -4.00217692 -4.00217692]	[33080. 35199. 35264. 39136. 29621. 33608. 30204. 32388. 24650. 26404. 24767. 25280. 16991. 18602. 12309. 13036. 9443. 9650. 8822. 8867. 7594. 7776. 7419. 7595.]	[36470 33565 36985 34838 34462 32904 34674 30737 34044 31109 35100 32007 34384 31935 34851 34028 35059 36431 34039 34712 34226 34433 34015 32984 34095 32360 33940 31301 33956]	[6710 6441 6332 6247 6383 6447 6287 6332 6656 6381 6446 6386 6643 6460 6444 6481 6720 6569 6472 6528 6639 6504 6579 6734 6534 6651 6892 6506 6290 6546]
CVD-0019184	[-7.30102999 -7.30102999 -6.99999999 -6.99999999 -6.71219826 -6.71219826 -6.41116826 -6.41116826 -6.11013827 -6.11013827 -5.80910827 -5.80910827 -5.60414964 -5.60414964 -5.12708657 -5.12708657 -4.90517963 -4.90517963 -4.60414964 -4.60414964 -4.30320691 -4.30320691 -4.00217692 -4.00217692]	[83207. 89993. 91618. 93963. 85232. 88295. 88059. 90882. 79842. 79919. 72719. 76172. 58536. 60826. 43423. 43775. 31777. 34100. 28507. 30084. 22673. 23280. 22602. 22767.]	[85411 84838 87140 89011 87834 87940 87320 87357 87958 88631 87820 88222 87451 85714 87240 88451 84720 87901 86963 84492 87120 91490 86506 84604 87562]	[341 322 259 281 334 307 257 283 330 307 249 272 298 282 228 246 356 342 286 300 293 267 221 235 299 288 224 253 329 322 268 280]
CVD-0019183	[-7.30102999 -7.30102999 -6.99999999 -6.99999999 -6.71219826 -6.71219826 -6.41116826 -6.41116826 -6.11013827 -6.11013827 -5.80910827 -5.80910827 -5.60414964 -5.60414964 -5.12708657 -5.12708657 -4.90517963 -4.90517963 -4.60414964 -4.60414964 -4.30320691 -4.30320691 -4.00217692 -4.00217692]	[87296. 88570. 89019. 89454. 81737. 83320. 78463. 79227. 67052. 67715. 56695. 56914. 46017. 46406. 32106. 32191. 26392. 27713. 23761. 25386. 21511. 22406. 22361. 22783.]	[85411 84838 87140 89011 87834 87940 87320 87357 87958 88631 87820 88222 87451 85714 87240 88451 84720 87901 86963 84492 87120 91490 86506 84604 87562]	[341 322 259 281 334 307 257 283 330 307 249 272 298 282 228 246 356 342 286 300 293 267 221 235 299 288 224 253 329 322 268 280]
CVD-0019178	[-7.30102999 -7.30102999 -6.99999999 -6.99999999 -6.71219826 -6.71219826 -6.41116826 -6.41116826 -6.11013827 -6.11013827 -5.80910827 -5.80910827 -5.60414964 -5.60414964 -5.12708657 -5.12708657 -4.90517963 -4.90517963 -4.60414964 -4.60414964 -4.30320691 -4.30320691 -4.00217692 -4.00217692]	[32735. 35415. 32261. 35241. 29974. 30269. 24860. 35276. 22502. 22860. 19004. 19436. 13850. 13877. 10518. 12903. 9485. 11050. 8292. 9106. 7962. 8078. 7761. 7901.]	[34962 34030 34790 32753 34081 33744 34478 35900 34208 35564 34640 34690 34452 34571 34577 35082 35402 35174 37078 35395 36800 34020 37606 37422 35561 37984]	[7105 7039 6925 6952 7130 7024 6864 6858 7352 7026 7228 6947 7264 6945 7663 7044 7024 6933 6795 6922 7330 6935 7213 6788 7637 7563 6946 7682]
CVD-0019177	[-7.30102999 -7.30102999 -6.99999999 -6.99999999 -6.71219826 -6.71219826 -6.41116826 -6.41116826 -6.11013827 -6.11013827 -5.80910827 -5.80910827 -5.60414964 -5.60414964 -5.12708657 -5.12708657 -4.90517963 -4.90517963 -4.60414964 -4.60414964 -4.30320691 -4.30320691 -4.00217692 -4.00217692]	[34814. 40949. 33058. 37497. 29772. 30171. 26381. 27055. 19985. 24240. 16374. 16764. 13489. 13851. 8915. 10015. 8593. 8932. 8190. 8903. 7589. 7616. 7018. 9506.]	[34962 34030 34790 32753 34081 33744 34478 35900 34208 35564 34640 34690 34452 34571 34577 35082 35402 35174 37078 35395 36800 34020 37606 37422 35561 37984]	[7105 7039 6925 6952 7130 7024 6864 6858 7352 7026 7228 6947 7264 6945 7663 7044 7024 6933 6795 6922 7330 6935 7213 6788 7637 7563 6946 7682]
CVD-0019174	[-7.30102999 -7.30102999 -6.99999999 -6.99999999 -6.71219826 -6.71219826 -6.41116826 -6.41116826 -6.11013827 -6.11013827 -5.80910827 -5.80910827 -5.60414964 -5.60414964 -5.12708657 -5.12708657 -4.90517963 -4.90517963 -4.60414964 -4.60414964 -4.30320691 -4.30320691 -4.00217692 -4.00217692]	[86843. 88381. 88910. 89876. 83444. 84825. 82973. 83400. 74948. 78951. 67115. 69796. 56269. 58151. 38456. 39661. 32820. 32926. 27453. 27755. 23482. 23642. 21805. 22242.]	[85411 84838 87140 89011 87834 87940 87320 87357 87958 88631 87820 88222 87451 85714 87240 88451 84720 87901 86963 84492 87120 91490 86506 84604 87562]	[341 322 259 281 334 307 257 283 330 307 249 272 298 282 228 246 356 342 286 300 293 267 221 235 299 288 224 253 329 322 268 280]
CVD-0019170	[-7.30102999 -7.30102999 -6.99999999 -6.99999999 -6.71219826 -6.71219826 -6.41116826 -6.41116826 -6.11013827 -6.11013827 -5.80910827 -5.80910827 -5.60414964 -5.60414964 -5.12708657 -5.12708657 -4.90517963 -4.90517963 -4.60414964 -4.60414964 -4.30320691 -4.30320691 -4.00217692 -4.00217692]	[82846. 83965. 80825. 83959. 75482. 76118. 67896. 69478. 54634. 55494. 44686. 45694. 36324. 36580. 27270. 27662. 23963. 24504. 22749. 23625. 21655. 21711. 22431. 24036.]	[88410 82205 80878 82147 87908 83230 81499 83163 87615 81927 82070 84186 89402 84130 82911 83687 88858 83844 82601 84204 84561 81898 84312 87170 82804 80662 82824 87445 84485 80815 84312]	[18823 18446 18818 19139 18640 18965 18789 18535 18869 19084 18724 19053 18925 18562 18949 19058 18643 19189 18622 18066 18501 19808 18817 18281 18748]
CVD-0019169	[-7.30102999 -7.30102999 -6.99999999 -6.99999999 -6.71219826 -6.71219826 -6.41116826 -6.41116826 -6.11013827 -6.11013827 -5.80910827 -5.80910827 -5.60414964 -5.60414964 -5.12708657 -5.12708657 -4.90517963 -4.90517963 -4.60414964 -4.60414964 -4.30320691 -4.30320691 -4.00217692 -4.00217692]	[78684. 79264. 73040. 74243. 61748. 62640. 50342. 51023. 39676. 39793. 31561. 32049. 26999. 27191. 21948. 22312. 20729. 21368. 19980. 20535. 19319. 19718. 19319. 19797.]	[88410 82205 80878 82147 87908 83230 81499 83163 87615 81927 82070 84186 89402 84130 82911 83687 88858 83844 82601 84204 84561 81898 84312 87170 82804 80662 82824 87445 84485 80815 84312]	[18823 18446 18818 19139 18640 18965 18789 18535 18869 19084 18724 19053 18925 18562 18949 19058 18643 19189 18622 18066 18501 19808 18817 18281 18748]
CVD-0019168	[-7.30102999 -7.30102999 -6.99999999 -6.99999999 -6.71219826 -6.71219826 -6.41116826 -6.41116826 -6.11013827 -6.11013827 -5.80910827 -5.80910827 -5.60414964 -5.60414964 -5.12708657 -5.12708657 -4.90517963 -4.90517963 -4.60414964 -4.60414964 -4.30320691 -4.30320691 -4.00217692 -4.00217692]	[84179. 84724. 85351. 85650. 82524. 82619. 78587. 80671. 73221. 73288. 63922. 65352. 54380. 54580. 37729. 38122. 30557. 31885. 26132. 26823. 22747. 22976. 21605. 21696.]	[88410 82205 80878 82147 87908 83230 81499 83163 87615 81927 82070 84186 89402 84130 82911 83687 88858 83844 82601 84204 84561 81898 84312 87170 82804 80662 82824 87445 84485 80815 84312]	[18823 18446 18818 19139 18640 18965 18789 18535 18869 19084 18724 19053 18925 18562 18949 19058 18643 19189 18622 18066 18501 19808 18817 18281 18748]
CVD-0019167	[-7.30102999 -7.30102999 -6.99999999 -6.99999999 -6.71219826 -6.71219826 -6.41116826 -6.41116826 -6.11013827 -6.11013827 -5.80910827 -5.80910827 -5.60414964 -5.60414964 -5.12708657 -5.12708657 -4.90517963 -4.90517963 -4.60414964 -4.60414964 -4.30320691 -4.30320691 -4.00217692 -4.00217692]	[86147. 87087. 85488. 86931. 78537. 78679. 70228. 70409. 56755. 57425. 44656. 45785. 36916. 37276. 26698. 27021. 23106. 24022. 21975. 22289. 20253. 20701. 19890. 20318.]	[85411 84838 87140 89011 87834 87940 87320 87357 87958 88631 87820 88222 87451 85714 87240 88451 84720 87901 86963 84492 87120 91490 86506 84604 87562]	[341 322 259 281 334 307 257 283 330 307 249 272 298 282 228 246 356 342 286 300 293 267 221 235 299 288 224 253 329 322 268 280]
CVD-0019166	[-7.30102999 -7.30102999 -6.99999999 -6.99999999 -6.71219826 -6.71219826 -6.41116826 -6.41116826 -6.11013827 -6.11013827 -5.80910827 -5.80910827 -5.60414964 -5.60414964 -5.12708657 -5.12708657 -4.90517963 -4.90517963 -4.60414964 -4.60414964 -4.30320691 -4.30320691 -4.00217692 -4.00217692]	[81222. 81787. 80686. 81641. 74841. 75605. 67220. 67459. 55167. 57338. 45034. 46164. 37660. 38065. 26494. 27337. 24317. 24347. 22197. 22530. 20441. 20616. 20391. 20999.]	[88410 82205 80878 82147 87908 83230 81499 83163 87615 81927 82070 84186 89402 84130 82911 83687 88858 83844 82601 84204 84561 81898 84312 87170 82804 80662 82824 87445 84485 80815 84312]	[18823 18446 18818 19139 18640 18965 18789 18535 18869 19084 18724 19053 18925 18562 18949 19058 18643 19189 18622 18066 18501 19808 18817 18281 18748]
CVD-0019161	[-7.30102999 -7.30102999 -6.99999999 -6.99999999 -6.71219826 -6.71219826 -6.41116826 -6.41116826 -6.11013827 -6.11013827 -5.80910827 -5.80910827 -5.60414964 -5.60414964 -5.12708657 -5.12708657 -4.90517963 -4.90517963 -4.60414964 -4.60414964 -4.30320691 -4.30320691 -4.00217692 -4.00217692]	[86658. 88271. 86960. 87755. 80460. 85619. 79630. 80588. 71422. 71936. 61180. 63008. 51477. 51956. 34682. 35284. 29939. 30720. 25494. 25549. 22309. 22820. 21304. 21379.]	[85411 84838 87140 89011 87834 87940 87320 87357 87958 88631 87820 88222 87451 85714 87240 88451 84720 87901 86963 84492 87120 91490 86506 84604 87562]	[341 322 259 281 334 307 257 283 330 307 249 272 298 282 228 246 356 342 286 300 293 267 221 235 299 288 224 253 329 322 268 280]
CVD-0019160	[-7.30102999 -7.30102999 -6.99999999 -6.99999999 -6.71219826 -6.71219826 -6.41116826 -6.41116826 -6.11013827 -6.11013827 -5.80910827 -5.80910827 -5.60414964 -5.60414964 -5.12708657 -5.12708657 -4.90517963 -4.90517963 -4.60414964 -4.60414964 -4.30320691 -4.30320691 -4.00217692 -4.00217692]	[81333. 82883. 84772. 85591. 78939. 79707. 78953. 79378. 68551. 71320. 64026. 66163. 52425. 53062. 23847. 37145. 30650. 30928. 27010. 27286. 22628. 22739. 21971. 22316.]	[88410 82205 80878 82147 87908 83230 81499 83163 87615 81927 82070 84186 89402 84130 82911 83687 88858 83844 82601 84204 84561 81898 84312 87170 82804 80662 82824 87445 84485 80815 84312]	[18823 18446 18818 19139 18640 18965 18789 18535 18869 19084 18724 19053 18925 18562 18949 19058 18643 19189 18622 18066 18501 19808 18817 18281 18748]
CVD-0019157	[-7.30102999 -7.30102999 -6.99999999 -6.99999999 -6.71219826 -6.71219826 -6.41116826 -6.41116826 -6.11013827 -6.11013827 -5.80910827 -5.80910827 -5.60414964 -5.60414964 -5.12708657 -5.12708657 -4.90517963 -4.90517963 -4.60414964 -4.60414964 -4.30320691 -4.30320691 -4.00217692 -4.00217692]	[30920. 31179. 26627. 28167. 30254. 36181. 27700. 34082. 24458. 27119. 19618. 30933. 17918. 20475. 12932. 13799. 10270. 10345. 8671. 10020. 7311. 7569. 7146. 7158.]	[30309 30304 30060 30514 27555 32482 31705 32859 30492 31701 30288 31093 29417 32833 31572 33013 35476 33611 31937 33991 34756 32673 34446 32867 36558 32950 28809 31770 30471 32246]	[7248 7117 7214 7549 7237 6830 7029 7191 6872 7076 7480 7137 6929 7138 7184 7620 7060 7348 7244 7004 7294 7278 7156 6872 7181 7482 7154 6797 7213]
CVD-0019154	[-7.30102999 -7.30102999 -6.99999999 -6.99999999 -6.71219826 -6.71219826 -6.41116826 -6.41116826 -6.11013827 -6.11013827 -5.80910827 -5.80910827 -5.60414964 -5.60414964 -5.12708657 -5.12708657 -4.90517963 -4.90517963 -4.60414964 -4.60414964 -4.30320691 -4.30320691 -4.00217692 -4.00217692]	[82664. 85419. 88363. 88791. 81367. 82305. 85963. 87257. 77267. 79111. 76480. 77053. 61759. 64915. 50239. 50572. 37523. 40497. 32583. 33198. 24705. 25213. 23949. 24095.]	[88410 82205 80878 82147 87908 83230 81499 83163 87615 81927 82070 84186 89402 84130 82911 83687 88858 83844 82601 84204 84561 81898 84312 87170 82804 80662 82824 87445 84485 80815 84312]	[18823 18446 18818 19139 18640 18965 18789 18535 18869 19084 18724 19053 18925 18562 18949 19058 18643 19189 18622 18066 18501 19808 18817 18281 18748]
CVD-0019152	[-7.30102999 -7.30102999 -6.99999999 -6.99999999 -6.71219826 -6.71219826 -6.41116826 -6.41116826 -6.11013827 -6.11013827 -5.80910827 -5.80910827 -5.60414964 -5.60414964 -5.12708657 -5.12708657 -4.90517963 -4.90517963 -4.60414964 -4.60414964 -4.30320691 -4.30320691 -4.00217692 -4.00217692]	[77523. 78077. 77971. 78653. 74703. 76472. 73218. 73842. 73496. 74368. 68819. 71817. 64998. 65641. 62645. 66540. 65853. 68305. 69385. 72367. 60309. 67755. 58964. 65601.]	[76636 76151 75109 77574 77189 76583 76375 77564 79175 76077 74978 77135 78312 76205 77370 77645 76771 77271 78582 77124 77887 76737 76570 77494 75573 77092]	[20935 20187 19849 19378 20763 20380 19897 19494 20245 19679 19388 19495 20534 20014 19675 19592 20254 19658 19326 19685 20936 19928 19657 19792 20118 19241 18949 18895 20358 19407 19123 19260]
CVD-0019151	[-7.30102999 -7.30102999 -6.99999999 -6.99999999 -6.71219826 -6.71219826 -6.41116826 -6.41116826 -6.11013827 -6.11013827 -5.80910827 -5.80910827 -5.60414964 -5.60414964 -5.12708657 -5.12708657 -4.90517963 -4.90517963 -4.60414964 -4.60414964 -4.30320691 -4.30320691 -4.00217692 -4.00217692]	[29216. 29516. 27229. 28592. 23610. 24339. 20094. 20826. 14291. 15121. 11644. 12101. 9661. 9832. 7945. 8051. 7386. 7485. 7213. 7224. 6344. 6429. 7945. 8176.]	[36218 32570 32522 34004 33752 31349 30560 31955 33211 31560 32056 32008 32914 31529 32289 31607 33543 32700 33367 34164 33847 34167 35689 33610 32389 33305 34023 31768 32834 31587]	[6481 6490 6320 6446 6350 6301 6451 6483 6482 6311 6326 6430 6548 6530 6506 6551 6503 6505 6497 6400 6585 6825 6364 6238 6344]
CVD-0019150	[-7.30102999 -7.30102999 -6.99999999 -6.99999999 -6.71219826 -6.71219826 -6.41116826 -6.41116826 -6.11013827 -6.11013827 -5.80910827 -5.80910827 -5.60414964 -5.60414964 -5.12708657 -5.12708657 -4.90517963 -4.90517963 -4.60414964 -4.60414964 -4.30320691 -4.30320691 -4.00217692 -4.00217692]	[76109. 76317. 74002. 76202. 73594. 74866. 65786. 69686. 62630. 64773. 55411. 57264. 46177. 48721. 32236. 33613. 28698. 29196. 25419. 25560. 21397. 21622. 20412. 20502.]	[76636 76151 75109 77574 77189 76583 76375 77564 79175 76077 74978 77135 78312 76205 77370 77645 76771 77271 78582 77124 77887 76737 76570 77494 75573 77092]	[20935 20187 19849 19378 20763 20380 19897 19494 20245 19679 19388 19495 20534 20014 19675 19592 20254 19658 19326 19685 20936 19928 19657 19792 20118 19241 18949 18895 20358 19407 19123 19260]
CVD-0019149	[-7.30102999 -7.30102999 -6.99999999 -6.99999999 -6.71219826 -6.71219826 -6.41116826 -6.41116826 -6.11013827 -6.11013827 -5.80910827 -5.80910827 -5.60414964 -5.60414964 -5.12708657 -5.12708657 -4.90517963 -4.90517963 -4.60414964 -4.60414964 -4.30320691 -4.30320691 -4.00217692 -4.00217692]	[88198. 90016. 89204. 89360. 83510. 83746. 79441. 79939. 68920. 69631. 57446. 58412. 45465. 46164. 31228. 31819. 26052. 28077. 23209. 24541. 21001. 21526. 20541. 20940.]	[85411 84838 87140 89011 87834 87940 87320 87357 87958 88631 87820 88222 87451 85714 87240 88451 84720 87901 86963 84492 87120 91490 86506 84604 87562]	[341 322 259 281 334 307 257 283 330 307 249 272 298 282 228 246 356 342 286 300 293 267 221 235 299 288 224 253 329 322 268 280]
CVD-0019148	[-7.30102999 -7.30102999 -6.99999999 -6.99999999 -6.71219826 -6.71219826 -6.41116826 -6.41116826 -6.11013827 -6.11013827 -5.80910827 -5.80910827 -5.60414964 -5.60414964 -5.12708657 -5.12708657 -4.90517963 -4.90517963 -4.60414964 -4.60414964 -4.30320691 -4.30320691 -4.00217692 -4.00217692]	[79942. 82292. 84490. 85127. 76025. 76242. 74437. 75435. 59018. 61432. 51914. 54793. 40558. 42129. 29881. 30955. 25325. 26060. 24007. 24014. 20684. 20745. 21043. 21103.]	[88410 82205 80878 82147 87908 83230 81499 83163 87615 81927 82070 84186 89402 84130 82911 83687 88858 83844 82601 84204 84561 81898 84312 87170 82804 80662 82824 87445 84485 80815 84312]	[18823 18446 18818 19139 18640 18965 18789 18535 18869 19084 18724 19053 18925 18562 18949 19058 18643 19189 18622 18066 18501 19808 18817 18281 18748]
CVD-0019147	[-7.30102999 -7.30102999 -6.99999999 -6.99999999 -6.71219826 -6.71219826 -6.41116826 -6.41116826 -6.11013827 -6.11013827 -5.80910827 -5.80910827 -5.60414964 -5.60414964 -5.12708657 -5.12708657 -4.90517963 -4.90517963 -4.60414964 -4.60414964 -4.30320691 -4.30320691 -4.00217692 -4.00217692]	[30811. 33325. 32003. 34385. 29339. 30500. 27662. 30153. 21931. 24048. 18993. 20620. 15955. 16221. 10730. 11759. 9055. 9065. 8145. 8463. 7651. 7948. 7933. 7976.]	[36218 32570 32522 34004 33752 31349 30560 31955 33211 31560 32056 32008 32914 31529 32289 31607 33543 32700 33367 34164 33847 34167 35689 33610 32389 33305 34023 31768 32834 31587]	[6481 6490 6320 6446 6350 6301 6451 6483 6482 6311 6326 6430 6548 6530 6506 6551 6503 6505 6497 6400 6585 6825 6364 6238 6344]
CVD-0019146	[-7.30102999 -7.30102999 -6.99999999 -6.99999999 -6.71219826 -6.71219826 -6.41116826 -6.41116826 -6.11013827 -6.11013827 -5.80910827 -5.80910827 -5.60414964 -5.60414964 -5.12708657 -5.12708657 -4.90517963 -4.90517963 -4.60414964 -4.60414964 -4.30320691 -4.30320691 -4.00217692 -4.00217692]	[85823. 88701. 90437. 90587. 81951. 84117. 79539. 81042. 66702. 67010. 56746. 57366. 44155. 44764. 31488. 32719. 26086. 27188. 24421. 25290. 21959. 22364. 22162. 22985.]	[85411 84838 87140 89011 87834 87940 87320 87357 87958 88631 87820 88222 87451 85714 87240 88451 84720 87901 86963 84492 87120 91490 86506 84604 87562]	[341 322 259 281 334 307 257 283 330 307 249 272 298 282 228 246 356 342 286 300 293 267 221 235 299 288 224 253 329 322 268 280]
CVD-0019145	[-7.30102999 -7.30102999 -6.99999999 -6.99999999 -6.71219826 -6.71219826 -6.41116826 -6.41116826 -6.11013827 -6.11013827 -5.80910827 -5.80910827 -5.60414964 -5.60414964 -5.12708657 -5.12708657 -4.90517963 -4.90517963 -4.60414964 -4.60414964 -4.30320691 -4.30320691 -4.00217692 -4.00217692]	[31878. 32855. 29013. 49420. 29203. 31275. 28508. 33359. 26890. 27395. 21314. 24391. 19875. 20483. 14176. 14319. 10989. 11433. 9030. 9207. 8151. 8306. 7842. 8069.]	[30309 30304 30060 30514 27555 32482 31705 32859 30492 31701 30288 31093 29417 32833 31572 33013 35476 33611 31937 33991 34756 32673 34446 32867 36558 32950 28809 31770 30471 32246]	[7248 7117 7214 7549 7237 6830 7029 7191 6872 7076 7480 7137 6929 7138 7184 7620 7060 7348 7244 7004 7294 7278 7156 6872 7181 7482 7154 6797 7213]
CVD-0019144	[-7.30102999 -7.30102999 -6.99999999 -6.99999999 -6.71219826 -6.71219826 -6.41116826 -6.41116826 -6.11013827 -6.11013827 -5.80910827 -5.80910827 -5.60414964 -5.60414964 -5.12708657 -5.12708657 -4.90517963 -4.90517963 -4.60414964 -4.60414964 -4.30320691 -4.30320691 -4.00217692 -4.00217692]	[31247. 33088. 32814. 34066. 26668. 29899. 24409. 27124. 18212. 19126. 15591. 16085. 11851. 12592. 8072. 9772. 7990. 8122. 7521. 7986. 7285. 7350. 7214. 7702.]	[36470 33565 36985 34838 34462 32904 34674 30737 34044 31109 35100 32007 34384 31935 34851 34028 35059 36431 34039 34712 34226 34433 34015 32984 34095 32360 33940 31301 33956]	[6710 6441 6332 6247 6383 6447 6287 6332 6656 6381 6446 6386 6643 6460 6444 6481 6720 6569 6472 6528 6639 6504 6579 6734 6534 6651 6892 6506 6290 6546]
CVD-0019143	[-7.30102999 -7.30102999 -6.99999999 -6.99999999 -6.71219826 -6.71219826 -6.41116826 -6.41116826 -6.11013827 -6.11013827 -5.80910827 -5.80910827 -5.60414964 -5.60414964 -5.12708657 -5.12708657 -4.90517963 -4.90517963 -4.60414964 -4.60414964 -4.30320691 -4.30320691 -4.00217692 -4.00217692]	[29756. 30665. 24127. 26467. 20380. 20781. 16428. 16600. 13825. 13850. 12104. 12281. 11039. 11126. 10189. 10305. 9760. 10211. 9885. 10167. 9770. 9830. 10049. 10303.]	[40946 38737 38525 39014 40523 38068 37186 37797 40559 39035 39027 38781 41216 39554 39434 39193 41549 39256 39474 38715 40053 40253 39961 41571 39718 39762 39153 39922 39752 39024 40340]	[9399 9467 9496 9857 9449 9354 9231 9673 9688 9612 9297 9455 9401 9911 9483 9644 9434 9601 9779 9719 9978 9542 9682 9477 9439 9239 9453 9423]
CVD-0019142	[-7.30102999 -7.30102999 -6.99999999 -6.99999999 -6.71219826 -6.71219826 -6.41116826 -6.41116826 -6.11013827 -6.11013827 -5.80910827 -5.80910827 -5.60414964 -5.60414964 -5.12708657 -5.12708657 -4.90517963 -4.90517963 -4.60414964 -4.60414964 -4.30320691 -4.30320691 -4.00217692 -4.00217692]	[42196. 43939. 41732. 42714. 35643. 36217. 31791. 32333. 23355. 24750. 18664. 19335. 15054. 16074. 11071. 11229. 9350. 9586. 9027. 9076. 8298. 8334. 8394. 8521.]	[43641 44131 43856 45448 43177 43301 43308 45590 44405 43551 45101 46495 44873 44794 45069 45102 43366 42778 43623 43727 44583 43793 45246 43112 42347 43083 45693 43332 43005 43689]	[7796 7840 7755 7669 7691 7627 7674 7887 7813 7663 7702 7833 7909 7528 7484 7723 7790 7687 7730 7666 7571 7625 8096 7744 7595 7713]
CVD-0019141	[-7.30102999 -7.30102999 -6.99999999 -6.99999999 -6.71219826 -6.71219826 -6.41116826 -6.41116826 -6.11013827 -6.11013827 -5.80910827 -5.80910827 -5.60414964 -5.60414964 -5.12708657 -5.12708657 -4.90517963 -4.90517963 -4.60414964 -4.60414964 -4.30320691 -4.30320691 -4.00217692 -4.00217692]	[23667. 24829. 21545. 21917. 15794. 16497. 13068. 13165. 9395. 10416. 8771. 9313. 7666. 8452. 7128. 7523. 6868. 6946. 6899. 7130. 6625. 6781. 6766. 8069.]	[36470 33565 36985 34838 34462 32904 34674 30737 34044 31109 35100 32007 34384 31935 34851 34028 35059 36431 34039 34712 34226 34433 34015 32984 34095 32360 33940 31301 33956]	[6710 6441 6332 6247 6383 6447 6287 6332 6656 6381 6446 6386 6643 6460 6444 6481 6720 6569 6472 6528 6639 6504 6579 6734 6534 6651 6892 6506 6290 6546]
CVD-0019140	[-7.30102999 -7.30102999 -6.99999999 -6.99999999 -6.71219826 -6.71219826 -6.41116826 -6.41116826 -6.11013827 -6.11013827 -5.80910827 -5.80910827 -5.60414964 -5.60414964 -5.12708657 -5.12708657 -4.90517963 -4.90517963 -4.60414964 -4.60414964 -4.30320691 -4.30320691 -4.00217692 -4.00217692]	[31749. 32899. 28488. 31206. 22612. 24074. 18748. 19126. 13682. 13925. 11034. 11456. 9260. 9704. 7694. 7733. 7065. 7401. 6949. 7231. 6679. 6818. 7565. 7616.]	[36470 33565 36985 34838 34462 32904 34674 30737 34044 31109 35100 32007 34384 31935 34851 34028 35059 36431 34039 34712 34226 34433 34015 32984 34095 32360 33940 31301 33956]	[6710 6441 6332 6247 6383 6447 6287 6332 6656 6381 6446 6386 6643 6460 6444 6481 6720 6569 6472 6528 6639 6504 6579 6734 6534 6651 6892 6506 6290 6546]
CVD-0019138	[-7.30102999 -7.30102999 -6.99999999 -6.99999999 -6.71219826 -6.71219826 -6.41116826 -6.41116826 -6.11013827 -6.11013827 -5.80910827 -5.80910827 -5.60414964 -5.60414964 -5.12708657 -5.12708657 -4.90517963 -4.90517963 -4.60414964 -4.60414964 -4.30320691 -4.30320691 -4.00217692 -4.00217692]	[26625. 27696. 22044. 22887. 17680. 17939. 14673. 14811. 12320. 12573. 11358. 11386. 10534. 10569. 10230. 10239. 9863. 10083. 10159. 10288. 9956. 10845. 9995. 10112.]	[40946 38737 38525 39014 40523 38068 37186 37797 40559 39035 39027 38781 41216 39554 39434 39193 41549 39256 39474 38715 40053 40253 39961 41571 39718 39762 39153 39922 39752 39024 40340]	[9399 9467 9496 9857 9449 9354 9231 9673 9688 9612 9297 9455 9401 9911 9483 9644 9434 9601 9779 9719 9978 9542 9682 9477 9439 9239 9453 9423]
CVD-0019137	[-7.30102999 -7.30102999 -6.99999999 -6.99999999 -6.71219826 -6.71219826 -6.41116826 -6.41116826 -6.11013827 -6.11013827 -5.80910827 -5.80910827 -5.60414964 -5.60414964 -5.12708657 -5.12708657 -4.90517963 -4.90517963 -4.60414964 -4.60414964 -4.30320691 -4.30320691 -4.00217692 -4.00217692]	[22877. 23743. 19742. 19975. 14887. 15660. 11777. 12631. 9023. 9510. 8217. 8962. 7506. 7550. 6970. 7660. 6873. 6907. 6755. 7195. 6484. 6658. 6471. 6579.]	[36470 33565 36985 34838 34462 32904 34674 30737 34044 31109 35100 32007 34384 31935 34851 34028 35059 36431 34039 34712 34226 34433 34015 32984 34095 32360 33940 31301 33956]	[6710 6441 6332 6247 6383 6447 6287 6332 6656 6381 6446 6386 6643 6460 6444 6481 6720 6569 6472 6528 6639 6504 6579 6734 6534 6651 6892 6506 6290 6546]
CVD-0019136	[-7.30102999 -7.30102999 -6.99999999 -6.99999999 -6.71219826 -6.71219826 -6.41116826 -6.41116826 -6.11013827 -6.11013827 -5.80910827 -5.80910827 -5.60414964 -5.60414964 -5.12708657 -5.12708657 -4.90517963 -4.90517963 -4.60414964 -4.60414964 -4.30320691 -4.30320691 -4.00217692 -4.00217692]	[29484. 31216. 27464. 30233. 25002. 26503. 21914. 22912. 15953. 16569. 12917. 13429. 10502. 10532. 8549. 8659. 7824. 7967. 7897. 7955. 7852. 7889. 8144. 8252.]	[36218 32570 32522 34004 33752 31349 30560 31955 33211 31560 32056 32008 32914 31529 32289 31607 33543 32700 33367 34164 33847 34167 35689 33610 32389 33305 34023 31768 32834 31587]	[6481 6490 6320 6446 6350 6301 6451 6483 6482 6311 6326 6430 6548 6530 6506 6551 6503 6505 6497 6400 6585 6825 6364 6238 6344]
CVD-0019135	[-7.30102999 -7.30102999 -6.99999999 -6.99999999 -6.71219826 -6.71219826 -6.41116826 -6.41116826 -6.11013827 -6.11013827 -5.80910827 -5.80910827 -5.60414964 -5.60414964 -5.12708657 -5.12708657 -4.90517963 -4.90517963 -4.60414964 -4.60414964 -4.30320691 -4.30320691 -4.00217692 -4.00217692]	[31160. 32076. 29773. 32019. 22734. 25726. 19879. 21353. 13912. 14105. 12009. 12408. 9360. 9989. 7848. 7883. 6994. 7096. 7003. 7199. 6742. 6809. 6631. 6926.]	[36470 33565 36985 34838 34462 32904 34674 30737 34044 31109 35100 32007 34384 31935 34851 34028 35059 36431 34039 34712 34226 34433 34015 32984 34095 32360 33940 31301 33956]	[6710 6441 6332 6247 6383 6447 6287 6332 6656 6381 6446 6386 6643 6460 6444 6481 6720 6569 6472 6528 6639 6504 6579 6734 6534 6651 6892 6506 6290 6546]
CVD-0019134	[-7.30102999 -7.30102999 -6.99999999 -6.99999999 -6.71219826 -6.71219826 -6.41116826 -6.41116826 -6.11013827 -6.11013827 -5.80910827 -5.80910827 -5.60414964 -5.60414964 -5.12708657 -5.12708657 -4.90517963 -4.90517963 -4.60414964 -4.60414964 -4.30320691 -4.30320691 -4.00217692 -4.00217692]	[29967. 32394. 25595. 27044. 21334. 21408. 17120. 17403. 13799. 14113. 12149. 12386. 11084. 11174. 10239. 10415. 9945. 10218. 10147. 10189. 9945. 9998. 9635. 10026.]	[40946 38737 38525 39014 40523 38068 37186 37797 40559 39035 39027 38781 41216 39554 39434 39193 41549 39256 39474 38715 40053 40253 39961 41571 39718 39762 39153 39922 39752 39024 40340]	[9399 9467 9496 9857 9449 9354 9231 9673 9688 9612 9297 9455 9401 9911 9483 9644 9434 9601 9779 9719 9978 9542 9682 9477 9439 9239 9453 9423]
CVD-0019133	[-8.30103001 -8.30103001 -8.00000001 -8.00000001 -7.72124641 -7.72124641 -7.40893538 -7.40893538 -7.10790539 -7.10790539 -6.8096683 -6.8096683 -6.60380066 -6.60380066 -6.12726118 -6.12726118 -5.90517963 -5.90517963 -5.60414964 -5.60414964 -5.30320692 -5.30320692 -5.00217693 -5.00217693]	[16852. 20046. 29480. 30424. 24414. 25122. 26081. 26162. 17943. 18294. 16078. 16996. 12179. 12417. 8877. 9000. 7421. 9227. 6896. 7002. 8246. 8397. 6035. 6192.]	[29549 25181 27439 25582 30052 25197 28483 25573 30741 26672 29467 26951 31157 27984 28177 28009 32386 28238 27949 27735 32307 27753 29699 26847 31390 27196 25603 32832 27023 28979 26212]	[4977 5361 4962 5383 5176 5092 5096 5222 5336 5168 5290 5168 5465 5252 5405 5303 5487 5052 5366 5095 5471 5164 5307 5219 5266 4915 5341 4919 5682 4880 4746]
CVD-0019133	[-8.30103001 -8.30103001 -8.00000001 -8.00000001 -7.71219826 -7.71219826 -7.41116826 -7.41116826 -7.11013827 -7.11013827 -6.80910827 -6.80910827 -6.60414963 -6.60414963 -6.12708657 -6.12708657 -5.90517963 -5.90517963 -5.60414964 -5.60414964 -5.30320692 -5.30320692 -5.00217693 -5.00217693]	[123799. 126065. 122559. 123345. 114998. 117862. 96751. 100135. 78718. 80948. 57578. 57938. 42506. 47109. 25054. 27992. 20540. 21105. 16603. 16735. 14195. 14808. 14152. 14481.]	[146390 122687 140873 124221 145288 124424 139843 111508 145046 125782 139725 126371 144051 127043 138165 127516 152495 130424 137260 129663 148828 130095 134574 126203 137398 117356 112338 129320 99185 121037]	[14303 10695 13151 10708 13046 10860 13022 11179 13091 11215 13002 14386 13516 11742 13231 11773 13155 12921 12784 11604 14183 12066 12916 11292 12570 11148 12029 9434 12443 12006]
CVD-0019133	[-7.30102999 -7.30102999 -6.99999999 -6.99999999 -6.71219826 -6.71219826 -6.41116826 -6.41116826 -6.11013827 -6.11013827 -5.80910827 -5.80910827 -5.60414964 -5.60414964 -5.12708657 -5.12708657 -4.90517963 -4.90517963 -4.60414964 -4.60414964 -4.30320691 -4.30320691 -4.00217692 -4.00217692]	[27575. 27871. 22174. 22174. 16021. 16389. 12820. 13379. 10571. 10715. 9440. 9540. 8609. 8926. 8220. 8235. 8073. 8187. 8228. 8553. 7594. 8058. 8125. 8319.]	[43641 44131 43856 45448 43177 43301 43308 45590 44405 43551 45101 46495 44873 44794 45069 45102 43366 42778 43623 43727 44583 43793 45246 43112 42347 43083 45693 43332 43005 43689]	[7796 7840 7755 7669 7691 7627 7674 7887 7813 7663 7702 7833 7909 7528 7484 7723 7790 7687 7730 7666 7571 7625 8096 7744 7595 7713]
CVD-0019128	[-8.30103001 -8.30103001 -8.00000001 -8.00000001 -7.71219826 -7.71219826 -7.41116826 -7.41116826 -7.11013827 -7.11013827 -6.80910827 -6.80910827 -6.60414963 -6.60414963 -6.12708657 -6.12708657 -5.90517963 -5.90517963 -5.60414964 -5.60414964 -5.30320692 -5.30320692 -5.00217693 -5.00217693]	[125824. 127559. 123529. 125393. 122148. 124934. 116298. 119257. 100379. 101652. 77791. 81794. 62506. 66209. 35544. 38026. 25878. 27516. 20207. 20725. 16225. 16964. 14954. 15417.]	[146390 122687 140873 124221 145288 124424 139843 111508 145046 125782 139725 126371 144051 127043 138165 127516 152495 130424 137260 129663 148828 130095 134574 126203 137398 117356 112338 129320 99185 121037]	[14303 10695 13151 10708 13046 10860 13022 11179 13091 11215 13002 14386 13516 11742 13231 11773 13155 12921 12784 11604 14183 12066 12916 11292 12570 11148 12029 9434 12443 12006]
CVD-0019128	[-7.30102999 -7.30102999 -6.99999999 -6.99999999 -6.71219826 -6.71219826 -6.41116826 -6.41116826 -6.11013827 -6.11013827 -5.80910827 -5.80910827 -5.60414964 -5.60414964 -5.12708657 -5.12708657 -4.90517963 -4.90517963 -4.60414964 -4.60414964 -4.30320691 -4.30320691 -4.00217692 -4.00217692]	[32571. 34443. 26846. 28524. 19740. 20152. 15508. 15728. 11963. 13048. 10185. 10829. 9425. 9571. 8553. 8893. 8048. 8248. 7968. 8175. 7860. 8189. 8132. 8212.]	[42827 42129 42426 42179 41599 41411 40628 42108 42637 42328 41397 43829 42516 43167 43501 42488 41286 41231 40905 41363 42927 42072 41947 41335 42489 41109 40615 41844 42667 42530 42221 41402]	[8143 7898 7617 7833 8039 7961 7527 7869 8059 7841 7834 8002 8071 7784 7722 7875 7738 7697 7468 7690 8105 7890 7694 7820 7886 7804 7556 7668 7853 7800 7585 7641]
CVD-0019110	[-7.30102999 -7.30102999 -6.99999999 -6.99999999 -6.71219826 -6.71219826 -6.41116826 -6.41116826 -6.11013827 -6.11013827 -5.80910827 -5.80910827 -5.60414964 -5.60414964 -5.12708657 -5.12708657 -4.90517963 -4.90517963 -4.60414964 -4.60414964 -4.30320691 -4.30320691 -4.00217692 -4.00217692]	[18528. 29109. 25849. 27119. 20682. 22240. 16649. 17953. 12973. 13334. 11282. 11408. 9689. 10179. 8960. 9213. 8594. 8784. 8636. 8839. 8334. 8847. 8711. 8757.]	[41382 39696 37992 39185 37264 35387 34931 36175 34225 35675 34601 36084 35707 35634 36422 35888 42100 40068 39506 40405 40354 39850 39404 39701 37439 37224 35807 37353 37578 37728 35889 37584]	[8141 7947 8076 8214 8167 7828 8080 8203 8188 8112 8116 8276 7934 7872 7987 8000 7828 8005 8121 7963 8000 8042 7914 8034 8203 8003 8115]
CVD-0019109	[-7.30102999 -7.30102999 -6.99999999 -6.99999999 -6.71219826 -6.71219826 -6.41116826 -6.41116826 -6.11013827 -6.11013827 -5.80910827 -5.80910827 -5.60414964 -5.60414964 -5.12708657 -5.12708657 -4.90517963 -4.90517963 -4.60414964 -4.60414964 -4.30320691 -4.30320691 -4.00217692 -4.00217692]	[29672. 39704. 28478. 38139. 27912. 35283. 25630. 34304. 28328. 29824. 21068. 24379. 15533. 17003. 7638. 9074. 6781. 7608. 7112. 7184. 6380. 6633. 6323. 6430.]	[28541 28562 26800 29035 29457 28485 27477 28811 34045 30514 31189 30876 34243 32331 30866 32468 35079 31227 33586 31582 36711 32658 33820 32712 35249 35131 33922 35351 36555 36046 35950 36103]	[5512 5666 5195 5727 5771 5707 5320 5616 6473 6093 5920 6043 6430 5794 6322 6453 6035 6066 7155 6344 6247 6283 6769 6904 6301 6793 7285 7031 6546 6906]
CVD-0019108	[-7.30102999 -7.30102999 -6.99999999 -6.99999999 -6.71219826 -6.71219826 -6.41116826 -6.41116826 -6.11013827 -6.11013827 -5.80910827 -5.80910827 -5.60414964 -5.60414964 -5.12708657 -5.12708657 -4.90517963 -4.90517963 -4.60414964 -4.60414964 -4.30320691 -4.30320691 -4.00217692 -4.00217692]	[32938. 39048. 32482. 36586. 31499. 36102. 28243. 32979. 24179. 26272. 17419. 17845. 11014. 12963. 7555. 8863. 7430. 7714. 7391. 7833. 7221. 7237. 7362. 7421.]	[34962 34030 34790 32753 34081 33744 34478 35900 34208 35564 34640 34690 34452 34571 34577 35082 35402 35174 37078 35395 36800 34020 37606 37422 35561 37984]	[7105 7039 6925 6952 7130 7024 6864 6858 7352 7026 7228 6947 7264 6945 7663 7044 7024 6933 6795 6922 7330 6935 7213 6788 7637 7563 6946 7682]
CVD-0019044	[-7.30102999 -7.30102999 -6.99999999 -6.99999999 -6.71219826 -6.71219826 -6.41116826 -6.41116826 -6.11013827 -6.11013827 -5.80910827 -5.80910827 -5.60414964 -5.60414964 -5.12708657 -5.12708657 -4.90517963 -4.90517963 -4.60414964 -4.60414964 -4.30320691 -4.30320691 -4.00217692 -4.00217692]	[18160. 19569. 19010. 19262. 17585. 18126. 17964. 18666. 18036. 18623. 18361. 18882. 18461. 18689. 18380. 18824. 17284. 17330. 15978. 17074. 14306. 15287. 12621. 13265.]	[16569 17604 17444 17594 17716 17688 17220 18476 17488 18014 17491 18146 17987 17987 18200 18117 17532 17897 18529 18674 18091 18485 18216 17506 18275 18331 17325 18216]	[7922 7658 7301 7612 7911 7894 7396 7759 7997 7851 7703 7804 6849 7612 7620 8058 7620 7411 7605 8124 7868 7501 7796 6881 7603 7367 7740 7375 7618 7246 7621]
CVD-0019043	[-7.30102999 -7.30102999 -6.99999999 -6.99999999 -6.71219826 -6.71219826 -6.41116826 -6.41116826 -6.11013827 -6.11013827 -5.80910827 -5.80910827 -5.60414964 -5.60414964 -5.12708657 -5.12708657 -4.90517963 -4.90517963 -4.60414964 -4.60414964 -4.30320691 -4.30320691 -4.00217692 -4.00217692]	[15669. 15984. 14603. 15071. 12062. 12585. 10471. 10592. 8961. 9489. 8620. 8944. 8102. 8210. 7818. 7944. 7936. 8251. 8118. 8342. 7798. 8101. 7834. 8455.]	[16569 17604 17444 17594 17716 17688 17220 18476 17488 18014 17491 18146 17987 17987 18200 18117 17532 17897 18529 18674 18091 18485 18216 17506 18275 18331 17325 18216]	[7922 7658 7301 7612 7911 7894 7396 7759 7997 7851 7703 7804 6849 7612 7620 8058 7620 7411 7605 8124 7868 7501 7796 6881 7603 7367 7740 7375 7618 7246 7621]
CVD-0019006	[-7.30102999 -7.30102999 -6.99999999 -6.99999999 -6.71219826 -6.71219826 -6.41116826 -6.41116826 -6.11013827 -6.11013827 -5.80910827 -5.80910827 -5.60414964 -5.60414964 -5.12708657 -5.12708657 -4.90517963 -4.90517963 -4.60414964 -4.60414964 -4.30320691 -4.30320691 -4.00217692 -4.00217692]	[82301. 84414. 84288. 85142. 79977. 80661. 77891. 79990. 68919. 70240. 60055. 61875. 49347. 51170. 34702. 35684. 29398. 29773. 25934. 26626. 22238. 22393. 21278. 21528.]	[88410 82205 80878 82147 87908 83230 81499 83163 87615 81927 82070 84186 89402 84130 82911 83687 88858 83844 82601 84204 84561 81898 84312 87170 82804 80662 82824 87445 84485 80815 84312]	[18823 18446 18818 19139 18640 18965 18789 18535 18869 19084 18724 19053 18925 18562 18949 19058 18643 19189 18622 18066 18501 19808 18817 18281 18748]
CVD-0019005	[-7.30102999 -7.30102999 -6.99999999 -6.99999999 -6.71219826 -6.71219826 -6.41116826 -6.41116826 -6.11013827 -6.11013827 -5.80910827 -5.80910827 -5.60414964 -5.60414964 -5.12708657 -5.12708657 -4.90517963 -4.90517963 -4.60414964 -4.60414964 -4.30320691 -4.30320691 -4.00217692 -4.00217692]	[37925. 39009. 39108. 39285. 32794. 37226. 34558. 35907. 28245. 28963. 24937. 26274. 20425. 20669. 14897. 15030. 12433. 12792. 11538. 11561. 10585. 10630. 10618. 10752.]	[40946 38737 38525 39014 40523 38068 37186 37797 40559 39035 39027 38781 41216 39554 39434 39193 41549 39256 39474 38715 40053 40253 39961 41571 39718 39762 39153 39922 39752 39024 40340]	[9399 9467 9496 9857 9449 9354 9231 9673 9688 9612 9297 9455 9401 9911 9483 9644 9434 9601 9779 9719 9978 9542 9682 9477 9439 9239 9453 9423]
CVD-0018995	[-7.30102999 -7.30102999 -6.99999999 -6.99999999 -6.71219826 -6.71219826 -6.41116826 -6.41116826 -6.11013827 -6.11013827 -5.80910827 -5.80910827 -5.60414964 -5.60414964 -5.12708657 -5.12708657 -4.90517963 -4.90517963 -4.60414964 -4.60414964 -4.30320691 -4.30320691 -4.00217692 -4.00217692]	[30135. 34779. 29884. 31504. 24838. 28721. 21730. 21941. 12501. 14428. 8092. 10404. 6379. 6810. 5987. 8176. 5724. 7241. 5857. 7400. 5696. 7148. 6177. 7090.]	[28541 28562 26800 29035 29457 28485 27477 28811 34045 30514 31189 30876 34243 32331 30866 32468 35079 31227 33586 31582 36711 32658 33820 32712 35249 35131 33922 35351 36555 36046 35950 36103]	[5512 5666 5195 5727 5771 5707 5320 5616 6473 6093 5920 6043 6430 5794 6322 6453 6035 6066 7155 6344 6247 6283 6769 6904 6301 6793 7285 7031 6546 6906]
CVD-0018994	[-7.30102999 -7.30102999 -6.99999999 -6.99999999 -6.71219826 -6.71219826 -6.41116826 -6.41116826 -6.11013827 -6.11013827 -5.80910827 -5.80910827 -5.60414964 -5.60414964 -5.12708657 -5.12708657 -4.90517963 -4.90517963 -4.60414964 -4.60414964 -4.30320691 -4.30320691 -4.00217692 -4.00217692]	[30570. 32346. 30247. 31455. 25365. 27478. 23314. 24248. 14159. 16587. 9839. 11022. 7381. 7445. 5841. 7127. 5656. 7189. 6191. 7328. 5431. 7014. 5554. 6628.]	[28541 28562 26800 29035 29457 28485 27477 28811 34045 30514 31189 30876 34243 32331 30866 32468 35079 31227 33586 31582 36711 32658 33820 32712 35249 35131 33922 35351 36555 36046 35950 36103]	[5512 5666 5195 5727 5771 5707 5320 5616 6473 6093 5920 6043 6430 5794 6322 6453 6035 6066 7155 6344 6247 6283 6769 6904 6301 6793 7285 7031 6546 6906]
CVD-0018993	[-7.30102999 -7.30102999 -6.99999999 -6.99999999 -6.71219826 -6.71219826 -6.41116826 -6.41116826 -6.11013827 -6.11013827 -5.80910827 -5.80910827 -5.60414964 -5.60414964 -5.12708657 -5.12708657 -4.90517963 -4.90517963 -4.60414964 -4.60414964 -4.30320691 -4.30320691 -4.00217692 -4.00217692]	[31138. 35622. 32611. 33590. 26941. 30774. 23028. 24006. 15468. 16890. 9823. 13496. 7790. 7821. 5933. 6662. 6113. 7581. 7835. 8293. 5890. 7308. 6053. 7588.]	[28541 28562 26800 29035 29457 28485 27477 28811 34045 30514 31189 30876 34243 32331 30866 32468 35079 31227 33586 31582 36711 32658 33820 32712 35249 35131 33922 35351 36555 36046 35950 36103]	[5512 5666 5195 5727 5771 5707 5320 5616 6473 6093 5920 6043 6430 5794 6322 6453 6035 6066 7155 6344 6247 6283 6769 6904 6301 6793 7285 7031 6546 6906]
CVD-0018992	[-7.30102999 -7.30102999 -6.99999999 -6.99999999 -6.71219826 -6.71219826 -6.41116826 -6.41116826 -6.11013827 -6.11013827 -5.80910827 -5.80910827 -5.60414964 -5.60414964 -5.12708657 -5.12708657 -4.90517963 -4.90517963 -4.60414964 -4.60414964 -4.30320691 -4.30320691 -4.00217692 -4.00217692]	[27744. 34468. 25868. 33673. 22193. 27777. 17747. 22571. 14543. 15007. 9396. 10082. 7475. 7902. 7026. 7282. 6459. 7316. 7013. 7683. 6925. 8294. 6684. 6690.]	[28541 28562 26800 29035 29457 28485 27477 28811 34045 30514 31189 30876 34243 32331 30866 32468 35079 31227 33586 31582 36711 32658 33820 32712 35249 35131 33922 35351 36555 36046 35950 36103]	[5512 5666 5195 5727 5771 5707 5320 5616 6473 6093 5920 6043 6430 5794 6322 6453 6035 6066 7155 6344 6247 6283 6769 6904 6301 6793 7285 7031 6546 6906]
CVD-0018991	[-7.30102999 -7.30102999 -6.99999999 -6.99999999 -6.71219826 -6.71219826 -6.41116826 -6.41116826 -6.11013827 -6.11013827 -5.80910827 -5.80910827 -5.60414964 -5.60414964 -5.12708657 -5.12708657 -4.90517963 -4.90517963 -4.60414964 -4.60414964 -4.30320691 -4.30320691 -4.00217692 -4.00217692]	[28306. 35526. 29203. 36092. 25440. 33122. 24933. 31701. 26450. 27377. 20379. 20963. 14230. 14906. 9646. 10532. 6436. 6972. 6636. 6824. 6412. 6740. 6397. 6832.]	[28541 28562 26800 29035 29457 28485 27477 28811 34045 30514 31189 30876 34243 32331 30866 32468 35079 31227 33586 31582 36711 32658 33820 32712 35249 35131 33922 35351 36555 36046 35950 36103]	[5512 5666 5195 5727 5771 5707 5320 5616 6473 6093 5920 6043 6430 5794 6322 6453 6035 6066 7155 6344 6247 6283 6769 6904 6301 6793 7285 7031 6546 6906]
CVD-0018990	[-7.30102999 -7.30102999 -6.99999999 -6.99999999 -6.71219826 -6.71219826 -6.41116826 -6.41116826 -6.11013827 -6.11013827 -5.80910827 -5.80910827 -5.60414964 -5.60414964 -5.12708657 -5.12708657 -4.90517963 -4.90517963 -4.60414964 -4.60414964 -4.30320691 -4.30320691 -4.00217692 -4.00217692]	[33902. 35214. 30942. 34483. 28037. 28673. 23058. 23502. 15620. 17063. 10019. 10488. 8226. 8367. 7361. 7365. 7170. 8493. 7306. 8030. 7254. 8396. 7277. 8472.]	[34962 34030 34790 32753 34081 33744 34478 35900 34208 35564 34640 34690 34452 34571 34577 35082 35402 35174 37078 35395 36800 34020 37606 37422 35561 37984]	[7105 7039 6925 6952 7130 7024 6864 6858 7352 7026 7228 6947 7264 6945 7663 7044 7024 6933 6795 6922 7330 6935 7213 6788 7637 7563 6946 7682]
CVD-0018989	[-7.30102999 -7.30102999 -6.99999999 -6.99999999 -6.71219826 -6.71219826 -6.41116826 -6.41116826 -6.11013827 -6.11013827 -5.80910827 -5.80910827 -5.60414964 -5.60414964 -5.12708657 -5.12708657 -4.90517963 -4.90517963 -4.60414964 -4.60414964 -4.30320691 -4.30320691 -4.00217692 -4.00217692]	[34134. 34935. 33903. 40084. 33408. 35771. 32849. 38774. 32105. 35863. 28661. 30080. 21254. 22329. 11139. 13032. 7263. 8945. 7836. 8096. 7310. 7356. 7412. 7525.]	[34962 34030 34790 32753 34081 33744 34478 35900 34208 35564 34640 34690 34452 34571 34577 35082 35402 35174 37078 35395 36800 34020 37606 37422 35561 37984]	[7105 7039 6925 6952 7130 7024 6864 6858 7352 7026 7228 6947 7264 6945 7663 7044 7024 6933 6795 6922 7330 6935 7213 6788 7637 7563 6946 7682]
CVD-0018987	[-7.30102999 -7.30102999 -6.99999999 -6.99999999 -6.71219826 -6.71219826 -6.41116826 -6.41116826 -6.11013827 -6.11013827 -5.80910827 -5.80910827 -5.60414964 -5.60414964 -5.12708657 -5.12708657 -4.90517963 -4.90517963 -4.60414964 -4.60414964 -4.30320691 -4.30320691 -4.00217692 -4.00217692]	[36669. 37989. 34914. 37115. 29792. 33416. 25522. 29175. 19670. 21393. 16491. 16529. 13022. 13957. 10234. 11172. 8998. 9665. 9119. 9647. 8520. 8605. 8603. 8692.]	[41382 39696 37992 39185 37264 35387 34931 36175 34225 35675 34601 36084 35707 35634 36422 35888 42100 40068 39506 40405 40354 39850 39404 39701 37439 37224 35807 37353 37578 37728 35889 37584]	[8141 7947 8076 8214 8167 7828 8080 8203 8188 8112 8116 8276 7934 7872 7987 8000 7828 8005 8121 7963 8000 8042 7914 8034 8203 8003 8115]
CVD-0018985	[-7.30102999 -7.30102999 -6.99999999 -6.99999999 -6.71219826 -6.71219826 -6.41116826 -6.41116826 -6.11013827 -6.11013827 -5.80910827 -5.80910827 -5.60414964 -5.60414964 -5.12708657 -5.12708657 -4.90517963 -4.90517963 -4.60414964 -4.60414964 -4.30320691 -4.30320691 -4.00217692 -4.00217692]	[35559. 38793. 34478. 38011. 29751. 34111. 26171. 29913. 20190. 20651. 16536. 17055. 13440. 14404. 10625. 11227. 9570. 9846. 9557. 10327. 9783. 9975. 10872. 10894.]	[41382 39696 37992 39185 37264 35387 34931 36175 34225 35675 34601 36084 35707 35634 36422 35888 42100 40068 39506 40405 40354 39850 39404 39701 37439 37224 35807 37353 37578 37728 35889 37584]	[8141 7947 8076 8214 8167 7828 8080 8203 8188 8112 8116 8276 7934 7872 7987 8000 7828 8005 8121 7963 8000 8042 7914 8034 8203 8003 8115]
CVD-0018984	[-7.30102999 -7.30102999 -6.99999999 -6.99999999 -6.71219826 -6.71219826 -6.41116826 -6.41116826 -6.11013827 -6.11013827 -5.80910827 -5.80910827 -5.60414964 -5.60414964 -5.12708657 -5.12708657 -4.90517963 -4.90517963 -4.60414964 -4.60414964 -4.30320691 -4.30320691 -4.00217692 -4.00217692]	[87956. 88321. 85927. 87699. 81200. 81243. 74637. 75323. 63912. 64031. 50579. 51393. 41202. 41623. 28340. 28536. 25041. 25676. 22527. 23155. 21166. 21378. 20333. 20738.]	[85411 84838 87140 89011 87834 87940 87320 87357 87958 88631 87820 88222 87451 85714 87240 88451 84720 87901 86963 84492 87120 91490 86506 84604 87562]	[341 322 259 281 334 307 257 283 330 307 249 272 298 282 228 246 356 342 286 300 293 267 221 235 299 288 224 253 329 322 268 280]
CVD-0018981	[-7.30102999 -7.30102999 -6.99999999 -6.99999999 -6.71219826 -6.71219826 -6.41116826 -6.41116826 -6.11013827 -6.11013827 -5.80910827 -5.80910827 -5.60414964 -5.60414964 -5.12708657 -5.12708657 -4.90517963 -4.90517963 -4.60414964 -4.60414964 -4.30320691 -4.30320691 -4.00217692 -4.00217692]	[17961. 19138. 15182. 15388. 11616. 12356. 10296. 10864. 9388. 9478. 9156. 9483. 8373. 8879. 8439. 8588. 8450. 8783. 8521. 9081. 8338. 8368. 8376. 8659.]	[41382 39696 37992 39185 37264 35387 34931 36175 34225 35675 34601 36084 35707 35634 36422 35888 42100 40068 39506 40405 40354 39850 39404 39701 37439 37224 35807 37353 37578 37728 35889 37584]	[8141 7947 8076 8214 8167 7828 8080 8203 8188 8112 8116 8276 7934 7872 7987 8000 7828 8005 8121 7963 8000 8042 7914 8034 8203 8003 8115]
CVD-0018822	[-8.30103001 -8.30103001 -8.00000001 -8.00000001 -7.71219826 -7.71219826 -7.41116826 -7.41116826 -7.11013827 -7.11013827 -6.80910827 -6.80910827 -6.60414963 -6.60414963 -6.12708657 -6.12708657 -5.90517963 -5.90517963 -5.60414964 -5.60414964 -5.30320692 -5.30320692 -5.00217693 -5.00217693]	[33956. 34161. 32132. 33079. 29235. 29576. 25420. 25755. 19895. 20869. 15053. 16358. 12277. 13776. 8912. 9302. 7908. 8062. 7176. 7292. 6901. 6921. 6734. 6979.]	[36353 34958 33462 34656 34490 32670 32163 32724 34217 34018 33549 33238 34954 35090 33360 36305 35740 34452 33069 34557 36703 35412 34303 34478 35574 34012 32492 33938 34405 33599 31847 33196]	[6540 6502 6455 6472 6308 6403 6479 6532 6484 6752 6705 6452 6572 6440 6426 6502 6576 6549 6616 6501 6377 6505 6705 6435 6272 6435]
CVD-0018821	[-8.30103001 -8.30103001 -8.00000001 -8.00000001 -7.71219826 -7.71219826 -7.41116826 -7.41116826 -7.11013827 -7.11013827 -6.80910827 -6.80910827 -6.60414963 -6.60414963 -6.12708657 -6.12708657 -5.90517963 -5.90517963 -5.60414964 -5.60414964 -5.30320692 -5.30320692 -5.00217693 -5.00217693]	[30960. 31665. 30460. 30921. 27855. 28121. 24089. 24719. 18634. 19852. 14140. 14845. 11512. 11627. 8556. 8754. 6575. 7857. 7411. 7792. 6845. 6956. 6680. 6707.]	[36353 34958 33462 34656 34490 32670 32163 32724 34217 34018 33549 33238 34954 35090 33360 36305 35740 34452 33069 34557 36703 35412 34303 34478 35574 34012 32492 33938 34405 33599 31847 33196]	[6540 6502 6455 6472 6308 6403 6479 6532 6484 6752 6705 6452 6572 6440 6426 6502 6576 6549 6616 6501 6377 6505 6705 6435 6272 6435]
CVD-0018821	[-7.30102999 -7.30102999 -6.99999999 -6.99999999 -6.71219826 -6.71219826 -6.41116826 -6.41116826 -6.11013827 -6.11013827 -5.80910827 -5.80910827 -5.60414964 -5.60414964 -5.12708657 -5.12708657 -4.90517963 -4.90517963 -4.60414964 -4.60414964 -4.30320691 -4.30320691 -4.00217692 -4.00217692]	[18845. 19271. 15277. 15523. 11324. 11852. 9430. 9612. 7803. 7960. 7143. 7768. 7080. 7368. 6632. 6874. 6534. 6549. 6219. 6839. 7032. 7374. 9348. 9465.]	[27214 28182 28256 28212 27858 27575 28009 27946 28029 28680 28082 28296 28026 28577 28104 27435 28388 28116 28778 29012 29221 29089 29157 28896 28663 28220 28816 28586 28343 28198 28813]	[6216 6275 6025 6183 6286 6050 6186 6315 6306 6300 6626 6236 6131 6176 6183 6263 6205 6292 6422 6263 6385 6369 6088 6340 6569 6334 6131 6332]
CVD-0018807	[-7.30102999 -7.30102999 -6.99999999 -6.99999999 -6.71219826 -6.71219826 -6.41116826 -6.41116826 -6.11013827 -6.11013827 -5.80910827 -5.80910827 -5.60414964 -5.60414964 -5.12708657 -5.12708657 -4.90517963 -4.90517963 -4.60414964 -4.60414964 -4.30320691 -4.30320691 -4.00217692 -4.00217692]	[27743. 28767. 27826. 29320. 28009. 28276. 27204. 28214. 25469. 26550. 23675. 24048. 20410. 20806. 14512. 14628. 13869. 14690. 11813. 14812. 13082. 13390. 12594. 13809.]	[27214 28182 28256 28212 27858 27575 28009 27946 28029 28680 28082 28296 28026 28577 28104 27435 28388 28116 28778 29012 29221 29089 29157 28896 28663 28220 28816 28586 28343 28198 28813]	[6216 6275 6025 6183 6286 6050 6186 6315 6306 6300 6626 6236 6131 6176 6183 6263 6205 6292 6422 6263 6385 6369 6088 6340 6569 6334 6131 6332]
CVD-0018806	[-7.30102999 -7.30102999 -6.99999999 -6.99999999 -6.71219826 -6.71219826 -6.41116826 -6.41116826 -6.11013827 -6.11013827 -5.80910827 -5.80910827 -5.60414964 -5.60414964 -5.12708657 -5.12708657 -4.90517963 -4.90517963 -4.60414964 -4.60414964 -4.30320691 -4.30320691 -4.00217692 -4.00217692]	[30690. 33867. 26379. 29024. 20235. 20774. 15962. 16534. 11750. 14573. 10265. 10305. 9202. 9295. 8051. 8058. 7579. 8352. 7726. 8581. 7892. 7989. 8279. 10857.]	[34962 34030 34790 32753 34081 33744 34478 35900 34208 35564 34640 34690 34452 34571 34577 35082 35402 35174 37078 35395 36800 34020 37606 37422 35561 37984]	[7105 7039 6925 6952 7130 7024 6864 6858 7352 7026 7228 6947 7264 6945 7663 7044 7024 6933 6795 6922 7330 6935 7213 6788 7637 7563 6946 7682]
CVD-0018805	[-7.30102999 -7.30102999 -6.99999999 -6.99999999 -6.71219826 -6.71219826 -6.41116826 -6.41116826 -6.11013827 -6.11013827 -5.80910827 -5.80910827 -5.60414964 -5.60414964 -5.12708657 -5.12708657 -4.90517963 -4.90517963 -4.60414964 -4.60414964 -4.30320691 -4.30320691 -4.00217692 -4.00217692]	[36782. 39686. 32882. 33803. 26156. 27295. 20249. 21112. 15617. 17022. 12167. 13406. 11085. 11210. 9237. 9499. 8802. 8985. 8674. 8735. 8298. 8510. 8712. 8775.]	[42827 42129 42426 42179 41599 41411 40628 42108 42637 42328 41397 43829 42516 43167 43501 42488 41286 41231 40905 41363 42927 42072 41947 41335 42489 41109 40615 41844 42667 42530 42221 41402]	[8143 7898 7617 7833 8039 7961 7527 7869 8059 7841 7834 8002 8071 7784 7722 7875 7738 7697 7468 7690 8105 7890 7694 7820 7886 7804 7556 7668 7853 7800 7585 7641]
CVD-0018804	[-7.30102999 -7.30102999 -6.99999999 -6.99999999 -6.71219826 -6.71219826 -6.41116826 -6.41116826 -6.11013827 -6.11013827 -5.80910827 -5.80910827 -5.60414964 -5.60414964 -5.12708657 -5.12708657 -4.90517963 -4.90517963 -4.60414964 -4.60414964 -4.30320691 -4.30320691 -4.00217692 -4.00217692]	[29078. 30185. 24961. 26067. 17765. 18099. 14265. 14448. 10758. 12406. 9710. 9895. 8575. 8720. 7807. 7899. 7496. 8679. 7773. 8378. 7631. 7886. 8161. 9846.]	[34962 34030 34790 32753 34081 33744 34478 35900 34208 35564 34640 34690 34452 34571 34577 35082 35402 35174 37078 35395 36800 34020 37606 37422 35561 37984]	[7105 7039 6925 6952 7130 7024 6864 6858 7352 7026 7228 6947 7264 6945 7663 7044 7024 6933 6795 6922 7330 6935 7213 6788 7637 7563 6946 7682]
CVD-0018799	[-7.30102999 -7.30102999 -6.99999999 -6.99999999 -6.71219826 -6.71219826 -6.41116826 -6.41116826 -6.11013827 -6.11013827 -5.80910827 -5.80910827 -5.60414964 -5.60414964 -5.12708657 -5.12708657 -4.90517963 -4.90517963 -4.60414964 -4.60414964 -4.30320691 -4.30320691 -4.00217692 -4.00217692]	[83865. 85151. 88868. 89933. 82519. 83985. 86941. 88184. 82665. 84653. 86267. 89064. 80983. 85776. 85338. 85981. 80264. 81146. 82760. 83502. 72278. 73326. 70750. 72237.]	[88410 82205 80878 82147 87908 83230 81499 83163 87615 81927 82070 84186 89402 84130 82911 83687 88858 83844 82601 84204 84561 81898 84312 87170 82804 80662 82824 87445 84485 80815 84312]	[18823 18446 18818 19139 18640 18965 18789 18535 18869 19084 18724 19053 18925 18562 18949 19058 18643 19189 18622 18066 18501 19808 18817 18281 18748]
CVD-0018797	[-8.30103001 -8.30103001 -8.00000001 -8.00000001 -7.72124641 -7.72124641 -7.40893538 -7.40893538 -7.10790539 -7.10790539 -6.8096683 -6.8096683 -6.60380066 -6.60380066 -6.12726118 -6.12726118 -5.90517963 -5.90517963 -5.60414964 -5.60414964 -5.30320692 -5.30320692 -5.00217693 -5.00217693]	[25382. 27433. 30179. 30793. 24353. 25112. 24532. 25533. 16203. 17959. 14898. 15487. 10855. 11503. 8290. 8347. 5989. 8223. 6363. 6429. 7345. 8664. 5674. 5838.]	[29549 25181 27439 25582 30052 25197 28483 25573 30741 26672 29467 26951 31157 27984 28177 28009 32386 28238 27949 27735 32307 27753 29699 26847 31390 27196 25603 32832 27023 28979 26212]	[4977 5361 4962 5383 5176 5092 5096 5222 5336 5168 5290 5168 5465 5252 5405 5303 5487 5052 5366 5095 5471 5164 5307 5219 5266 4915 5341 4919 5682 4880 4746]
CVD-0018797	[-7.30102999 -7.30102999 -6.99999999 -6.99999999 -6.71219826 -6.71219826 -6.41116826 -6.41116826 -6.11013827 -6.11013827 -5.80910827 -5.80910827 -5.60414964 -5.60414964 -5.12708657 -5.12708657 -4.90517963 -4.90517963 -4.60414964 -4.60414964 -4.30320691 -4.30320691 -4.00217692 -4.00217692]	[22400. 24060. 19167. 20539. 13358. 14153. 11916. 12016. 9335. 9618. 8979. 9230. 8591. 8669. 8382. 8518. 7952. 8238. 8204. 8544. 8582. 8791. 10670. 12363.]	[37618 35882 39561 35957 37036 40745 36937 41221 38930 36419 35000 36503 38032 35148 33009 34356 40012 38604 39708 38216 42163 39946 37486 38872 42128 36330 34911 35984 38366 36150 35114 36239]	[7908 7840 7782 7786 7543 7630 7959 8073 7847 7838 7781 7999 7781 7770 7661 7848 8012 7866 7754 7798 7708 7839 7921 7869]
CVD-0018784	[-7.30102999 -7.30102999 -6.99999999 -6.99999999 -6.71219826 -6.71219826 -6.41116826 -6.41116826 -6.11013827 -6.11013827 -5.80910827 -5.80910827 -5.60414964 -5.60414964 -5.12708657 -5.12708657 -4.90517963 -4.90517963 -4.60414964 -4.60414964 -4.30320691 -4.30320691 -4.00217692 -4.00217692]	[29122. 31005. 28946. 30028. 28809. 28816. 28977. 29478. 28567. 29395. 29635. 30437. 28702. 29129. 29067. 29075. 28270. 28494. 28386. 29078. 25708. 26231. 24800. 24963.]	[29549 27560 28898 29734 29928 28575 28622 29155 30466 29673 29274 29841 29789 29227 28343 28939 30253 29222 28662 29051 30644 29504 29466 29343 29805 28724 28477 29405 29984 28965 28554 29290]	[6627 6146 6098 6290 6568 6294 6059 6241 6702 6342 6282 6324 6481 6085 6178 6244 6403 6142 6006 6201 6646 6259 6130 6360 6483 6078 6085 6075 6490 6086 6003 6207]
CVD-0018779	[-7.30102999 -7.30102999 -6.99999999 -6.99999999 -6.71219826 -6.71219826 -6.41116826 -6.41116826 -6.11013827 -6.11013827 -5.80910827 -5.80910827 -5.60414964 -5.60414964 -5.12708657 -5.12708657 -4.90517963 -4.90517963 -4.60414964 -4.60414964 -4.30320691 -4.30320691 -4.00217692 -4.00217692]	[24403. 24760. 22297. 23948. 16245. 17014. 13030. 14246. 9524. 9982. 8702. 9058. 7625. 7705. 7044. 7275. 7058. 7183. 6986. 7098. 6493. 6544. 6618. 6686.]	[36470 33565 36985 34838 34462 32904 34674 30737 34044 31109 35100 32007 34384 31935 34851 34028 35059 36431 34039 34712 34226 34433 34015 32984 34095 32360 33940 31301 33956]	[6710 6441 6332 6247 6383 6447 6287 6332 6656 6381 6446 6386 6643 6460 6444 6481 6720 6569 6472 6528 6639 6504 6579 6734 6534 6651 6892 6506 6290 6546]
CVD-0018777	[-7.30102999 -7.30102999 -6.99999999 -6.99999999 -6.71219826 -6.71219826 -6.41116826 -6.41116826 -6.11013827 -6.11013827 -5.80910827 -5.80910827 -5.60414964 -5.60414964 -5.12708657 -5.12708657 -4.90517963 -4.90517963 -4.60414964 -4.60414964 -4.30320691 -4.30320691 -4.00217692 -4.00217692]	[59611. 60822. 50660. 52193. 39196. 40534. 31454. 31585. 26542. 26585. 23151. 23817. 21283. 21538. 19735. 20590. 19291. 19869. 19715. 19737. 19148. 19300. 18774. 19966.]	[76636 76151 75109 77574 77189 76583 76375 77564 79175 76077 74978 77135 78312 76205 77370 77645 76771 77271 78582 77124 77887 76737 76570 77494 75573 77092]	[20935 20187 19849 19378 20763 20380 19897 19494 20245 19679 19388 19495 20534 20014 19675 19592 20254 19658 19326 19685 20936 19928 19657 19792 20118 19241 18949 18895 20358 19407 19123 19260]
CVD-0018773	[-8.30103001 -8.30103001 -8.00000001 -8.00000001 -7.72124641 -7.72124641 -7.40893538 -7.40893538 -7.10790539 -7.10790539 -6.8096683 -6.8096683 -6.60380066 -6.60380066 -6.12726118 -6.12726118 -5.90517963 -5.90517963 -5.60414964 -5.60414964 -5.30320692 -5.30320692 -5.00217693 -5.00217693]	[19834. 29497. 30912. 31816. 25880. 27311. 26734. 27392. 17973. 18963. 18047. 18153. 13290. 13828. 9579. 9660. 9026. 9027. 6977. 6985. 8041. 8354. 6189. 6228.]	[29549 25181 27439 25582 30052 25197 28483 25573 30741 26672 29467 26951 31157 27984 28177 28009 32386 28238 27949 27735 32307 27753 29699 26847 31390 27196 25603 32832 27023 28979 26212]	[4977 5361 4962 5383 5176 5092 5096 5222 5336 5168 5290 5168 5465 5252 5405 5303 5487 5052 5366 5095 5471 5164 5307 5219 5266 4915 5341 4919 5682 4880 4746]
CVD-0018773	[-8.30103001 -8.30103001 -8.00000001 -8.00000001 -7.71219826 -7.71219826 -7.41116826 -7.41116826 -7.11013827 -7.11013827 -6.80910827 -6.80910827 -6.60414963 -6.60414963 -6.12708657 -6.12708657 -5.90517963 -5.90517963 -5.60414964 -5.60414964 -5.30320692 -5.30320692 -5.00217693 -5.00217693]	[17960. 18684. 17986. 18156. 16299. 16568. 15270. 15442. 12769. 13466. 10991. 11546. 9991. 10093. 8795. 8994. 7970. 8037. 8072. 8322. 7728. 7778. 7928. 7966.]	[16569 17604 17444 17594 17716 17688 17220 18476 17488 18014 17491 18146 17987 17987 18200 18117 17532 17897 18529 18674 18091 18485 18216 17506 18275 18331 17325 18216]	[7922 7658 7301 7612 7911 7894 7396 7759 7997 7851 7703 7804 6849 7612 7620 8058 7620 7411 7605 8124 7868 7501 7796 6881 7603 7367 7740 7375 7618 7246 7621]
CVD-0018773	[-7.30102999 -7.30102999 -6.99999999 -6.99999999 -6.71219826 -6.71219826 -6.41116826 -6.41116826 -6.11013827 -6.11013827 -5.80910827 -5.80910827 -5.60414964 -5.60414964 -5.12708657 -5.12708657 -4.90517963 -4.90517963 -4.60414964 -4.60414964 -4.30320691 -4.30320691 -4.00217692 -4.00217692]	[19181. 19683. 16624. 16673. 13742. 14664. 12080. 13122. 11056. 11592. 10619. 11277. 10426. 10433. 10393. 10403. 10407. 10479. 10378. 10731. 10295. 10331. 10545. 10620.]	[28088 25864 27079 27094 27352 25681 25911 26083 26800 26338 26854 26376 26808 26660 26791 25648 26943 26513 26328 26866 27405 26683 26369 26664 26494 27975 26110 27039 26543]	[10334 9880 9904 10004 10355 9596 9615 9490 9778 10038 9783 9579 9667 9531 9758 9700 9826 9960 9895 9935 9763 9736 9718 9663 9800 9805]
CVD-0018738	[-7.30102999 -7.30102999 -6.99999999 -6.99999999 -6.71219826 -6.71219826 -6.41116826 -6.41116826 -6.11013827 -6.11013827 -5.80910827 -5.80910827 -5.60414964 -5.60414964 -5.12708657 -5.12708657 -4.90517963 -4.90517963 -4.60414964 -4.60414964 -4.30320691 -4.30320691 -4.00217692 -4.00217692]	[24109. 24483. 21532. 21580. 16257. 17346. 13114. 13246. 10021. 10406. 8828. 8835. 7646. 7741. 6973. 7006. 6603. 6769. 6676. 6755. 6421. 6542. 6531. 6674.]	[29549 27560 28898 29734 29928 28575 28622 29155 30466 29673 29274 29841 29789 29227 28343 28939 30253 29222 28662 29051 30644 29504 29466 29343 29805 28724 28477 29405 29984 28965 28554 29290]	[6627 6146 6098 6290 6568 6294 6059 6241 6702 6342 6282 6324 6481 6085 6178 6244 6403 6142 6006 6201 6646 6259 6130 6360 6483 6078 6085 6075 6490 6086 6003 6207]
CVD-0018695	[-7.30102999 -7.30102999 -6.99999999 -6.99999999 -6.71219826 -6.71219826 -6.41116826 -6.41116826 -6.11013827 -6.11013827 -5.80910827 -5.80910827 -5.60414964 -5.60414964 -5.12708657 -5.12708657 -4.90517963 -4.90517963 -4.60414964 -4.60414964 -4.30320691 -4.30320691 -4.00217692 -4.00217692]	[82612. 84719. 85046. 85401. 74444. 75426. 67581. 69460. 54042. 54951. 44689. 45881. 35166. 35442. 26680. 26895. 22716. 23576. 22102. 22668. 19938. 20264. 20300. 20904.]	[88410 82205 80878 82147 87908 83230 81499 83163 87615 81927 82070 84186 89402 84130 82911 83687 88858 83844 82601 84204 84561 81898 84312 87170 82804 80662 82824 87445 84485 80815 84312]	[18823 18446 18818 19139 18640 18965 18789 18535 18869 19084 18724 19053 18925 18562 18949 19058 18643 19189 18622 18066 18501 19808 18817 18281 18748]
CVD-0018694	[-7.30102999 -7.30102999 -6.99999999 -6.99999999 -6.71219826 -6.71219826 -6.41116826 -6.41116826 -6.11013827 -6.11013827 -5.80910827 -5.80910827 -5.60414964 -5.60414964 -5.12708657 -5.12708657 -4.90517963 -4.90517963 -4.60414964 -4.60414964 -4.30320691 -4.30320691 -4.00217692 -4.00217692]	[17661. 18205. 18083. 18866. 17409. 17627. 17095. 17235. 15111. 15864. 14319. 14608. 12079. 12168. 9766. 9903. 9089. 9401. 8645. 8891. 7993. 8150. 7922. 8233.]	[16569 17604 17444 17594 17716 17688 17220 18476 17488 18014 17491 18146 17987 17987 18200 18117 17532 17897 18529 18674 18091 18485 18216 17506 18275 18331 17325 18216]	[7922 7658 7301 7612 7911 7894 7396 7759 7997 7851 7703 7804 6849 7612 7620 8058 7620 7411 7605 8124 7868 7501 7796 6881 7603 7367 7740 7375 7618 7246 7621]
CVD-0018693	[-7.30102999 -7.30102999 -6.99999999 -6.99999999 -6.71219826 -6.71219826 -6.41116826 -6.41116826 -6.11013827 -6.11013827 -5.80910827 -5.80910827 -5.60414964 -5.60414964 -5.12708657 -5.12708657 -4.90517963 -4.90517963 -4.60414964 -4.60414964 -4.30320691 -4.30320691 -4.00217692 -4.00217692]	[35713. 36106. 36796. 37557. 35012. 37506. 35018. 36291. 32765. 33595. 30748. 31158. 25196. 25526. 16878. 17078. 13688. 13985. 11414. 11722. 9565. 9621. 10294. 10317.]	[37095 36744 36907 38329 36593 35447 37061 39222 37686 37060 37201 39042 38089 36332 39154 38993 37561 35825 37254 37475 36507 37164 38670 36706 35613 36677 38687 37079 36106 37419]	[7976 7601 7437 7533 7811 7446 7256 7411 7701 7434 7654 7762 7465 7268 7436 7782 7438 7268 7424 7981 7582 7353 7432 7603 7267 7118 7167 7577 7327 7174 7358]
CVD-0018692	[-8.30103001 -8.30103001 -8.00000001 -8.00000001 -7.71219826 -7.71219826 -7.41116826 -7.41116826 -7.11013827 -7.11013827 -6.80910827 -6.80910827 -6.60414963 -6.60414963 -6.12708657 -6.12708657 -5.90517963 -5.90517963 -5.60414964 -5.60414964 -5.30320692 -5.30320692 -5.00217693 -5.00217693]	[26697. 26799. 24614. 24758. 21313. 21677. 18116. 18158. 14699. 15268. 12773. 12943. 11528. 11817. 10207. 10445. 10157. 10471. 10296. 10941. 10026. 10922. 9661. 10124.]	[27733 25640 27425 27355 27409 27108 28186 28227 25078 27688 27457 27547 28267 27708 27749 26518 28465 27954 28211 25342 28006 27215 27911 26136 28476 27570 28181]	[ 9320 9893 9327 10001 9501 10061 9902 9757 9850 9744 10016 9807 9544 9626 9921 10006 9832 9867 10390 10265 9710 10005 9678 10126 9718 9880 9799 10055 9656]
CVD-0018692	[-7.30102999 -7.30102999 -6.99999999 -6.99999999 -6.71219826 -6.71219826 -6.41116826 -6.41116826 -6.11013827 -6.11013827 -5.80910827 -5.80910827 -5.60414964 -5.60414964 -5.12708657 -5.12708657 -4.90517963 -4.90517963 -4.60414964 -4.60414964 -4.30320691 -4.30320691 -4.00217692 -4.00217692]	[17000. 17720. 13047. 13307. 10365. 10875. 8871. 9357. 8164. 8288. 7786. 7891. 7387. 7683. 7422. 7486. 7516. 7639. 7579. 7608. 7639. 7844. 8257. 8474.]	[37095 36744 36907 38329 36593 35447 37061 39222 37686 37060 37201 39042 38089 36332 39154 38993 37561 35825 37254 37475 36507 37164 38670 36706 35613 36677 38687 37079 36106 37419]	[7976 7601 7437 7533 7811 7446 7256 7411 7701 7434 7654 7762 7465 7268 7436 7782 7438 7268 7424 7981 7582 7353 7432 7603 7267 7118 7167 7577 7327 7174 7358]
CVD-0018688	[-7.30102999 -7.30102999 -6.99999999 -6.99999999 -6.71219826 -6.71219826 -6.41116826 -6.41116826 -6.11013827 -6.11013827 -5.80910827 -5.80910827 -5.60414964 -5.60414964 -5.12708657 -5.12708657 -4.90517963 -4.90517963 -4.60414964 -4.60414964 -4.30320691 -4.30320691 -4.00217692 -4.00217692]	[21132. 21642. 20708. 21622. 18471. 20404. 17197. 18883. 14934. 16798. 12236. 13157. 10320. 10722. 7124. 7365. 6458. 7463. 5546. 6406. 5181. 5932. 4921. 5837.]	[18969 18207 17879 18388 19369 18500 18388 19395 19512 19148 18966 19453 20848 20395 19221 21906 20336 21050 20306 21268 22593 22045 20848 21686 22191 21278 20662 21301 21673 21645 20908 21758]	[5129 4855 4853 5023 5187 5103 5026 5144 5295 5176 5349 5239 5462 5465 5537 5666 5593 5656 5729 5761 5638 5804 5867 5665 5491 5639 5772 5607 5439 5778]
CVD-0018687	[-7.30102999 -7.30102999 -6.99999999 -6.99999999 -6.71219826 -6.71219826 -6.41116826 -6.41116826 -6.11013827 -6.11013827 -5.80910827 -5.80910827 -5.60414964 -5.60414964 -5.12708657 -5.12708657 -4.90517963 -4.90517963 -4.60414964 -4.60414964 -4.30320691 -4.30320691 -4.00217692 -4.00217692]	[20164. 20307. 18460. 18585. 14832. 15647. 11207. 12872. 8887. 10379. 7393. 9132. 6593. 7007. 5435. 5817. 5504. 6138. 5310. 6025. 5124. 5865. 5024. 5919.]	[18969 18207 17879 18388 19369 18500 18388 19395 19512 19148 18966 19453 20848 20395 19221 21906 20336 21050 20306 21268 22593 22045 20848 21686 22191 21278 20662 21301 21673 21645 20908 21758]	[5129 4855 4853 5023 5187 5103 5026 5144 5295 5176 5349 5239 5462 5465 5537 5666 5593 5656 5729 5761 5638 5804 5867 5665 5491 5639 5772 5607 5439 5778]
CVD-0018686	[-7.30102999 -7.30102999 -6.99999999 -6.99999999 -6.71219826 -6.71219826 -6.41116826 -6.41116826 -6.11013827 -6.11013827 -5.80910827 -5.80910827 -5.60414964 -5.60414964 -5.12708657 -5.12708657 -4.90517963 -4.90517963 -4.60414964 -4.60414964 -4.30320691 -4.30320691 -4.00217692 -4.00217692]	[21601. 21790. 22250. 22473. 20109. 21070. 19562. 21917. 18410. 21645. 18271. 21304. 17998. 18556. 16453. 16557. 14624. 16376. 12274. 14129. 10196. 11299. 8000. 8886.]	[18969 18207 17879 18388 19369 18500 18388 19395 19512 19148 18966 19453 20848 20395 19221 21906 20336 21050 20306 21268 22593 22045 20848 21686 22191 21278 20662 21301 21673 21645 20908 21758]	[5129 4855 4853 5023 5187 5103 5026 5144 5295 5176 5349 5239 5462 5465 5537 5666 5593 5656 5729 5761 5638 5804 5867 5665 5491 5639 5772 5607 5439 5778]
CVD-0018523	[-7.30102999 -7.30102999 -6.99999999 -6.99999999 -6.71219826 -6.71219826 -6.41116826 -6.41116826 -6.11013827 -6.11013827 -5.80910827 -5.80910827 -5.60414964 -5.60414964 -5.12708657 -5.12708657 -4.90517963 -4.90517963 -4.60414964 -4.60414964 -4.30320691 -4.30320691 -4.00217692 -4.00217692]	[36833. 37128. 37960. 39185. 36674. 37471. 37994. 38472. 36847. 37027. 37366. 37728. 36495. 36859. 37276. 38430. 35149. 36210. 34695. 36218. 32827. 32909. 30071. 35579.]	[37095 36744 36907 38329 36593 35447 37061 39222 37686 37060 37201 39042 38089 36332 39154 38993 37561 35825 37254 37475 36507 37164 38670 36706 35613 36677 38687 37079 36106 37419]	[7976 7601 7437 7533 7811 7446 7256 7411 7701 7434 7654 7762 7465 7268 7436 7782 7438 7268 7424 7981 7582 7353 7432 7603 7267 7118 7167 7577 7327 7174 7358]
CVD-0018521	[-7.30102999 -7.30102999 -6.99999999 -6.99999999 -6.71219826 -6.71219826 -6.41116826 -6.41116826 -6.11013827 -6.11013827 -5.80910827 -5.80910827 -5.60414964 -5.60414964 -5.12708657 -5.12708657 -4.90517963 -4.90517963 -4.60414964 -4.60414964 -4.30320691 -4.30320691 -4.00217692 -4.00217692]	[35893. 36888. 37498. 38392. 35298. 37868. 37953. 38950. 36133. 36300. 37325. 37977. 33136. 34189. 32777. 33556. 28348. 28495. 24374. 24595. 17111. 17654. 13837. 14098.]	[37095 36744 36907 38329 36593 35447 37061 39222 37686 37060 37201 39042 38089 36332 39154 38993 37561 35825 37254 37475 36507 37164 38670 36706 35613 36677 38687 37079 36106 37419]	[7976 7601 7437 7533 7811 7446 7256 7411 7701 7434 7654 7762 7465 7268 7436 7782 7438 7268 7424 7981 7582 7353 7432 7603 7267 7118 7167 7577 7327 7174 7358]
CVD-0018520	[-7.30102999 -7.30102999 -6.99999999 -6.99999999 -6.71219826 -6.71219826 -6.41116826 -6.41116826 -6.11013827 -6.11013827 -5.80910827 -5.80910827 -5.60414964 -5.60414964 -5.12708657 -5.12708657 -4.90517963 -4.90517963 -4.60414964 -4.60414964 -4.30320691 -4.30320691 -4.00217692 -4.00217692]	[36131. 37608. 36529. 37117. 33023. 33998. 32075. 32622. 25141. 25910. 19261. 19793. 12282. 12404. 7884. 7975. 7119. 7330. 7428. 7522. 7008. 7259. 7615. 7908.]	[37095 36744 36907 38329 36593 35447 37061 39222 37686 37060 37201 39042 38089 36332 39154 38993 37561 35825 37254 37475 36507 37164 38670 36706 35613 36677 38687 37079 36106 37419]	[7976 7601 7437 7533 7811 7446 7256 7411 7701 7434 7654 7762 7465 7268 7436 7782 7438 7268 7424 7981 7582 7353 7432 7603 7267 7118 7167 7577 7327 7174 7358]
CVD-0018519	[-7.30102999 -7.30102999 -6.99999999 -6.99999999 -6.71219826 -6.71219826 -6.41116826 -6.41116826 -6.11013827 -6.11013827 -5.80910827 -5.80910827 -5.60414964 -5.60414964 -5.12708657 -5.12708657 -4.90517963 -4.90517963 -4.60414964 -4.60414964 -4.30320691 -4.30320691 -4.00217692 -4.00217692]	[34328. 34517. 33931. 35894. 31398. 31778. 24821. 27466. 19671. 20511. 10504. 13853. 8421. 8548. 7442. 7519. 7336. 7407. 7535. 7546. 7316. 7392. 7707. 7887.]	[37095 36744 36907 38329 36593 35447 37061 39222 37686 37060 37201 39042 38089 36332 39154 38993 37561 35825 37254 37475 36507 37164 38670 36706 35613 36677 38687 37079 36106 37419]	[7976 7601 7437 7533 7811 7446 7256 7411 7701 7434 7654 7762 7465 7268 7436 7782 7438 7268 7424 7981 7582 7353 7432 7603 7267 7118 7167 7577 7327 7174 7358]
CVD-0018504	[-7.30102999 -7.30102999 -6.99999999 -6.99999999 -6.71219826 -6.71219826 -6.41116826 -6.41116826 -6.11013827 -6.11013827 -5.80910827 -5.80910827 -5.60414964 -5.60414964 -5.12708657 -5.12708657 -4.90517963 -4.90517963 -4.60414964 -4.60414964 -4.30320691 -4.30320691 -4.00217692 -4.00217692]	[28313. 28593. 26103. 26465. 21073. 21814. 17382. 17622. 12830. 13893. 10685. 11230. 9880. 10093. 8458. 8705. 7944. 8168. 7852. 8015. 7881. 8351. 8414. 8580.]	[30013 30070 31228 30493 29396 29474 29138 29511 30038 29614 29397 30182 29539 29958 30420 31088 29147 30193 29985 29812 31019 30331 30463 30831 29498 29697 29212 29866 29643 29691 28709 29879]	[7692 7675 7787 7947 7632 7473 7556 8046 7738 7621 7713 7669 7526 7388 7550 7674 7570 7452 7580 7711 7628 7752 8015 7515 7440 7510 7916 7509 8027]
CVD-0018503	[-8.30103001 -8.30103001 -8.00000001 -8.00000001 -7.71219826 -7.71219826 -7.41116826 -7.41116826 -7.11013827 -7.11013827 -6.80910827 -6.80910827 -6.60414963 -6.60414963 -6.12708657 -6.12708657 -5.90517963 -5.90517963 -5.60414964 -5.60414964 -5.30320692 -5.30320692 -5.00217693 -5.00217693]	[32834. 33938. 33084. 33294. 29974. 30301. 26137. 26768. 21095. 22430. 16456. 16943. 13818. 14634. 9524. 9798. 8231. 8686. 7458. 7600. 6995. 7121. 6755. 6787.]	[36353 34958 33462 34656 34490 32670 32163 32724 34217 34018 33549 33238 34954 35090 33360 36305 35740 34452 33069 34557 36703 35412 34303 34478 35574 34012 32492 33938 34405 33599 31847 33196]	[6540 6502 6455 6472 6308 6403 6479 6532 6484 6752 6705 6452 6572 6440 6426 6502 6576 6549 6616 6501 6377 6505 6705 6435 6272 6435]
CVD-0018503	[-7.30102999 -7.30102999 -6.99999999 -6.99999999 -6.71219826 -6.71219826 -6.41116826 -6.41116826 -6.11013827 -6.11013827 -5.80910827 -5.80910827 -5.60414964 -5.60414964 -5.12708657 -5.12708657 -4.90517963 -4.90517963 -4.60414964 -4.60414964 -4.30320691 -4.30320691 -4.00217692 -4.00217692]	[20843. 20887. 16808. 16827. 13073. 13765. 10485. 10501. 8477. 8757. 7629. 7892. 7103. 7197. 6636. 6690. 6690. 6709. 6566. 6603. 6364. 6644. 6441. 6545.]	[29549 27560 28898 29734 29928 28575 28622 29155 30466 29673 29274 29841 29789 29227 28343 28939 30253 29222 28662 29051 30644 29504 29466 29343 29805 28724 28477 29405 29984 28965 28554 29290]	[6627 6146 6098 6290 6568 6294 6059 6241 6702 6342 6282 6324 6481 6085 6178 6244 6403 6142 6006 6201 6646 6259 6130 6360 6483 6078 6085 6075 6490 6086 6003 6207]
CVD-0018502	[-7.30102999 -7.30102999 -6.99999999 -6.99999999 -6.71219826 -6.71219826 -6.41116826 -6.41116826 -6.11013827 -6.11013827 -5.80910827 -5.80910827 -5.60414964 -5.60414964 -5.12708657 -5.12708657 -4.90517963 -4.90517963 -4.60414964 -4.60414964 -4.30320691 -4.30320691 -4.00217692 -4.00217692]	[20541. 21511. 18190. 19452. 15326. 16079. 13264. 13575. 11684. 12214. 11621. 11809. 10534. 10657. 10312. 10849. 9996. 10789. 10107. 10795. 10566. 11064. 10553. 10570.]	[28088 25864 27079 27094 27352 25681 25911 26083 26800 26338 26854 26376 26808 26660 26791 25648 26943 26513 26328 26866 27405 26683 26369 26664 26494 27975 26110 27039 26543]	[10334 9880 9904 10004 10355 9596 9615 9490 9778 10038 9783 9579 9667 9531 9758 9700 9826 9960 9895 9935 9763 9736 9718 9663 9800 9805]
CVD-0018501	[-8.30103001 -8.30103001 -8.00000001 -8.00000001 -7.71219826 -7.71219826 -7.41116826 -7.41116826 -7.11013827 -7.11013827 -6.80910827 -6.80910827 -6.60414963 -6.60414963 -6.12708657 -6.12708657 -5.90517963 -5.90517963 -5.60414964 -5.60414964 -5.30320692 -5.30320692 -5.00217693 -5.00217693]	[31800. 32080. 31855. 31861. 28116. 28375. 25160. 27039. 19945. 20932. 15352. 16079. 12685. 12734. 9056. 9381. 7738. 8309. 7047. 7362. 6804. 7065. 6508. 6742.]	[33987 33106 32663 33358 32415 32252 31512 33926 33159 33457 32548 33949 33129 33387 33700 33734 34502 33969 32404 33952 34096 34568 32601 34467 33222 33421 32690 33607 33611 33117 32640 32684]	[6451 6352 6187 6419 6338 6288 6210 6340 6380 6421 6184 6403 6341 6191 6370 6341 6181 6371 6443 6387 6445 6340 6316 6322 6276 6363 6289]
CVD-0018501	[-7.30102999 -7.30102999 -6.99999999 -6.99999999 -6.71219826 -6.71219826 -6.41116826 -6.41116826 -6.11013827 -6.11013827 -5.80910827 -5.80910827 -5.60414964 -5.60414964 -5.12708657 -5.12708657 -4.90517963 -4.90517963 -4.60414964 -4.60414964 -4.30320691 -4.30320691 -4.00217692 -4.00217692]	[20608. 21081. 17098. 17568. 13943. 14167. 12431. 13007. 11001. 11178. 10548. 10821. 10946. 10953. 10379. 10663. 10141. 10841. 10398. 10517. 10096. 10637. 10641. 10835.]	[28088 25864 27079 27094 27352 25681 25911 26083 26800 26338 26854 26376 26808 26660 26791 25648 26943 26513 26328 26866 27405 26683 26369 26664 26494 27975 26110 27039 26543]	[10334 9880 9904 10004 10355 9596 9615 9490 9778 10038 9783 9579 9667 9531 9758 9700 9826 9960 9895 9935 9763 9736 9718 9663 9800 9805]
CVD-0018500	[-7.30102999 -7.30102999 -6.99999999 -6.99999999 -6.71219826 -6.71219826 -6.41116826 -6.41116826 -6.11013827 -6.11013827 -5.80910827 -5.80910827 -5.60414964 -5.60414964 -5.12708657 -5.12708657 -4.90517963 -4.90517963 -4.60414964 -4.60414964 -4.30320691 -4.30320691 -4.00217692 -4.00217692]	[23252. 23912. 19174. 19310. 14098. 14206. 11439. 11657. 9534. 9768. 8756. 8892. 8503. 8552. 8197. 8267. 8040. 8260. 8024. 8372. 9263. 9346. 12246. 12398.]	[30013 30070 31228 30493 29396 29474 29138 29511 30038 29614 29397 30182 29539 29958 30420 31088 29147 30193 29985 29812 31019 30331 30463 30831 29498 29697 29212 29866 29643 29691 28709 29879]	[7692 7675 7787 7947 7632 7473 7556 8046 7738 7621 7713 7669 7526 7388 7550 7674 7570 7452 7580 7711 7628 7752 8015 7515 7440 7510 7916 7509 8027]
CVD-0018499	[-7.30102999 -7.30102999 -6.99999999 -6.99999999 -6.71219826 -6.71219826 -6.41116826 -6.41116826 -6.11013827 -6.11013827 -5.80910827 -5.80910827 -5.60414964 -5.60414964 -5.12708657 -5.12708657 -4.90517963 -4.90517963 -4.60414964 -4.60414964 -4.30320691 -4.30320691 -4.00217692 -4.00217692]	[68740. 70988. 60012. 62475. 44522. 46611. 36630. 38342. 27330. 28961. 25052. 25784. 21969. 22856. 21115. 21598. 20893. 21270. 20832. 21152. 20595. 20791. 21919. 21988.]	[85411 84838 87140 89011 87834 87940 87320 87357 87958 88631 87820 88222 87451 85714 87240 88451 84720 87901 86963 84492 87120 91490 86506 84604 87562]	[341 322 259 281 334 307 257 283 330 307 249 272 298 282 228 246 356 342 286 300 293 267 221 235 299 288 224 253 329 322 268 280]
CVD-0018498	[-8.30103001 -8.30103001 -8.00000001 -8.00000001 -7.72124641 -7.72124641 -7.40893538 -7.40893538 -7.10790539 -7.10790539 -6.8096683 -6.8096683 -6.60380066 -6.60380066 -6.12726118 -6.12726118 -5.90517963 -5.90517963 -5.60414964 -5.60414964 -5.30320692 -5.30320692 -5.00217693 -5.00217693]	[28006. 28873. 29930. 30787. 18966. 26175. 26851. 27356. 19886. 20430. 18705. 18838. 13694. 13839. 9860. 10048. 9175. 9576. 7232. 7354. 6765. 8107. 6140. 6181.]	[29549 25181 27439 25582 30052 25197 28483 25573 30741 26672 29467 26951 31157 27984 28177 28009 32386 28238 27949 27735 32307 27753 29699 26847 31390 27196 25603 32832 27023 28979 26212]	[4977 5361 4962 5383 5176 5092 5096 5222 5336 5168 5290 5168 5465 5252 5405 5303 5487 5052 5366 5095 5471 5164 5307 5219 5266 4915 5341 4919 5682 4880 4746]
CVD-0018498	[-8.30103001 -8.30103001 -8.00000001 -8.00000001 -7.71219826 -7.71219826 -7.41116826 -7.41116826 -7.11013827 -7.11013827 -6.80910827 -6.80910827 -6.60414963 -6.60414963 -6.12708657 -6.12708657 -5.90517963 -5.90517963 -5.60414964 -5.60414964 -5.30320692 -5.30320692 -5.00217693 -5.00217693]	[32379. 33184. 32426. 34404. 29473. 29589. 26505. 27705. 20220. 21919. 16338. 17241. 13579. 14384. 9660. 9771. 7906. 8191. 7538. 7638. 6827. 7118. 6900. 7108.]	[36353 34958 33462 34656 34490 32670 32163 32724 34217 34018 33549 33238 34954 35090 33360 36305 35740 34452 33069 34557 36703 35412 34303 34478 35574 34012 32492 33938 34405 33599 31847 33196]	[6540 6502 6455 6472 6308 6403 6479 6532 6484 6752 6705 6452 6572 6440 6426 6502 6576 6549 6616 6501 6377 6505 6705 6435 6272 6435]
CVD-0018498	[-8.30103001 -8.30103001 -8.00000001 -8.00000001 -7.71219826 -7.71219826 -7.41116826 -7.41116826 -7.11013827 -7.11013827 -6.80910827 -6.80910827 -6.60414963 -6.60414963 -6.12708657 -6.12708657 -5.90517963 -5.90517963 -5.60414964 -5.60414964 -5.30320692 -5.30320692 -5.00217693 -5.00217693]	[17659. 17693. 17768. 17937. 16319. 17229. 15328. 15419. 12816. 13421. 11201. 11847. 10072. 10090. 8581. 8829. 8220. 8417. 8181. 8539. 7853. 7956. 7916. 8131.]	[16569 17604 17444 17594 17716 17688 17220 18476 17488 18014 17491 18146 17987 17987 18200 18117 17532 17897 18529 18674 18091 18485 18216 17506 18275 18331 17325 18216]	[7922 7658 7301 7612 7911 7894 7396 7759 7997 7851 7703 7804 6849 7612 7620 8058 7620 7411 7605 8124 7868 7501 7796 6881 7603 7367 7740 7375 7618 7246 7621]
CVD-0018498	[-7.30102999 -7.30102999 -6.99999999 -6.99999999 -6.71219826 -6.71219826 -6.41116826 -6.41116826 -6.11013827 -6.11013827 -5.80910827 -5.80910827 -5.60414964 -5.60414964 -5.12708657 -5.12708657 -4.90517963 -4.90517963 -4.60414964 -4.60414964 -4.30320691 -4.30320691 -4.00217692 -4.00217692]	[19655. 19966. 16357. 16865. 14286. 15184. 12521. 12809. 11580. 11793. 11008. 11032. 10333. 10629. 10166. 10183. 10407. 10514. 10077. 10720. 10300. 10594. 10651. 10707.]	[28088 25864 27079 27094 27352 25681 25911 26083 26800 26338 26854 26376 26808 26660 26791 25648 26943 26513 26328 26866 27405 26683 26369 26664 26494 27975 26110 27039 26543]	[10334 9880 9904 10004 10355 9596 9615 9490 9778 10038 9783 9579 9667 9531 9758 9700 9826 9960 9895 9935 9763 9736 9718 9663 9800 9805]
CVD-0018497	[-7.30102999 -7.30102999 -6.99999999 -6.99999999 -6.71219826 -6.71219826 -6.41116826 -6.41116826 -6.11013827 -6.11013827 -5.80910827 -5.80910827 -5.60414964 -5.60414964 -5.12708657 -5.12708657 -4.90517963 -4.90517963 -4.60414964 -4.60414964 -4.30320691 -4.30320691 -4.00217692 -4.00217692]	[27021. 30955. 22864. 25334. 17372. 17443. 13745. 17359. 11030. 11683. 10214. 10300. 8447. 8811. 7880. 10079. 7719. 8291. 7784. 8092. 7347. 7674. 7509. 7542.]	[34962 34030 34790 32753 34081 33744 34478 35900 34208 35564 34640 34690 34452 34571 34577 35082 35402 35174 37078 35395 36800 34020 37606 37422 35561 37984]	[7105 7039 6925 6952 7130 7024 6864 6858 7352 7026 7228 6947 7264 6945 7663 7044 7024 6933 6795 6922 7330 6935 7213 6788 7637 7563 6946 7682]
CVD-0018496	[-8.30103001 -8.30103001 -8.00000001 -8.00000001 -7.71219826 -7.71219826 -7.41116826 -7.41116826 -7.11013827 -7.11013827 -6.80910827 -6.80910827 -6.60414963 -6.60414963 -6.12708657 -6.12708657 -5.90517963 -5.90517963 -5.60414964 -5.60414964 -5.30320692 -5.30320692 -5.00217693 -5.00217693]	[30112. 31709. 30469. 31332. 29568. 29584. 26613. 27111. 21517. 21597. 16557. 17802. 13395. 13513. 9114. 9366. 8474. 8647. 7387. 7671. 6744. 7171. 6457. 6661.]	[33987 33106 32663 33358 32415 32252 31512 33926 33159 33457 32548 33949 33129 33387 33700 33734 34502 33969 32404 33952 34096 34568 32601 34467 33222 33421 32690 33607 33611 33117 32640 32684]	[6451 6352 6187 6419 6338 6288 6210 6340 6380 6421 6184 6403 6341 6191 6370 6341 6181 6371 6443 6387 6445 6340 6316 6322 6276 6363 6289]
CVD-0018496	[-7.30102999 -7.30102999 -6.99999999 -6.99999999 -6.71219826 -6.71219826 -6.41116826 -6.41116826 -6.11013827 -6.11013827 -5.80910827 -5.80910827 -5.60414964 -5.60414964 -5.12708657 -5.12708657 -4.90517963 -4.90517963 -4.60414964 -4.60414964 -4.30320691 -4.30320691 -4.00217692 -4.00217692]	[20004. 20288. 17395. 17511. 14448. 15314. 12658. 13064. 11225. 11656. 11011. 11549. 10507. 10544. 10308. 10354. 10441. 11728. 10065. 10634. 9921. 10402. 10385. 10460.]	[28088 25864 27079 27094 27352 25681 25911 26083 26800 26338 26854 26376 26808 26660 26791 25648 26943 26513 26328 26866 27405 26683 26369 26664 26494 27975 26110 27039 26543]	[10334 9880 9904 10004 10355 9596 9615 9490 9778 10038 9783 9579 9667 9531 9758 9700 9826 9960 9895 9935 9763 9736 9718 9663 9800 9805]
CVD-0018495	[-8.30103001 -8.30103001 -8.00000001 -8.00000001 -7.71219826 -7.71219826 -7.41116826 -7.41116826 -7.11013827 -7.11013827 -6.80910827 -6.80910827 -6.60414963 -6.60414963 -6.12708657 -6.12708657 -5.90517963 -5.90517963 -5.60414964 -5.60414964 -5.30320692 -5.30320692 -5.00217693 -5.00217693]	[26960. 27534. 26270. 27430. 24513. 24790. 20900. 22382. 19201. 19464. 16130. 16448. 13405. 13854. 11381. 11505. 11042. 11242. 10499. 10530. 10317. 10489. 10105. 10363.]	[27733 25640 27425 27355 27409 27108 28186 28227 25078 27688 27457 27547 28267 27708 27749 26518 28465 27954 28211 25342 28006 27215 27911 26136 28476 27570 28181]	[ 9320 9893 9327 10001 9501 10061 9902 9757 9850 9744 10016 9807 9544 9626 9921 10006 9832 9867 10390 10265 9710 10005 9678 10126 9718 9880 9799 10055 9656]
CVD-0018495	[-7.30102999 -7.30102999 -6.99999999 -6.99999999 -6.71219826 -6.71219826 -6.41116826 -6.41116826 -6.11013827 -6.11013827 -5.80910827 -5.80910827 -5.60414964 -5.60414964 -5.12708657 -5.12708657 -4.90517963 -4.90517963 -4.60414964 -4.60414964 -4.30320691 -4.30320691 -4.00217692 -4.00217692]	[21785. 22299. 17159. 17487. 12843. 12891. 10790. 10922. 9507. 9577. 8335. 8840. 8145. 8464. 8001. 8483. 7839. 8154. 7793. 8191. 7838. 8066. 8133. 9105.]	[30013 30070 31228 30493 29396 29474 29138 29511 30038 29614 29397 30182 29539 29958 30420 31088 29147 30193 29985 29812 31019 30331 30463 30831 29498 29697 29212 29866 29643 29691 28709 29879]	[7692 7675 7787 7947 7632 7473 7556 8046 7738 7621 7713 7669 7526 7388 7550 7674 7570 7452 7580 7711 7628 7752 8015 7515 7440 7510 7916 7509 8027]
CVD-0018494	[-7.30102999 -7.30102999 -6.99999999 -6.99999999 -6.71219826 -6.71219826 -6.41116826 -6.41116826 -6.11013827 -6.11013827 -5.80910827 -5.80910827 -5.60414964 -5.60414964 -5.12708657 -5.12708657 -4.90517963 -4.90517963 -4.60414964 -4.60414964 -4.30320691 -4.30320691 -4.00217692 -4.00217692]	[15225. 15348. 13435. 13509. 10967. 11246. 9470. 9876. 8557. 8827. 8515. 8573. 8296. 8393. 7619. 8054. 7590. 7686. 7856. 8118. 7726. 7918. 7746. 7886.]	[16569 17604 17444 17594 17716 17688 17220 18476 17488 18014 17491 18146 17987 17987 18200 18117 17532 17897 18529 18674 18091 18485 18216 17506 18275 18331 17325 18216]	[7922 7658 7301 7612 7911 7894 7396 7759 7997 7851 7703 7804 6849 7612 7620 8058 7620 7411 7605 8124 7868 7501 7796 6881 7603 7367 7740 7375 7618 7246 7621]
CVD-0018493	[-8.30103001 -8.30103001 -8.00000001 -8.00000001 -7.72124641 -7.72124641 -7.40893538 -7.40893538 -7.10790539 -7.10790539 -6.8096683 -6.8096683 -6.60380066 -6.60380066 -6.12726118 -6.12726118 -5.90517963 -5.90517963 -5.60414964 -5.60414964 -5.30320692 -5.30320692 -5.00217693 -5.00217693]	[28256. 28413. 27112. 31316. 18905. 25924. 26808. 27146. 19487. 19868. 15763. 17847. 14533. 14632. 9766. 10028. 9113. 9397. 7189. 7240. 8232. 8918. 6096. 6172.]	[29549 25181 27439 25582 30052 25197 28483 25573 30741 26672 29467 26951 31157 27984 28177 28009 32386 28238 27949 27735 32307 27753 29699 26847 31390 27196 25603 32832 27023 28979 26212]	[4977 5361 4962 5383 5176 5092 5096 5222 5336 5168 5290 5168 5465 5252 5405 5303 5487 5052 5366 5095 5471 5164 5307 5219 5266 4915 5341 4919 5682 4880 4746]
CVD-0018493	[-8.30103001 -8.30103001 -8.00000001 -8.00000001 -7.71219826 -7.71219826 -7.41116826 -7.41116826 -7.11013827 -7.11013827 -6.80910827 -6.80910827 -6.60414963 -6.60414963 -6.12708657 -6.12708657 -5.90517963 -5.90517963 -5.60414964 -5.60414964 -5.30320692 -5.30320692 -5.00217693 -5.00217693]	[27548. 28266. 27764. 27954. 25154. 25442. 23127. 23256. 19223. 19394. 16458. 16799. 13889. 13921. 11655. 11907. 10930. 11151. 10747. 10817. 10115. 10224. 10133. 10291.]	[27733 25640 27425 27355 27409 27108 28186 28227 25078 27688 27457 27547 28267 27708 27749 26518 28465 27954 28211 25342 28006 27215 27911 26136 28476 27570 28181]	[ 9320 9893 9327 10001 9501 10061 9902 9757 9850 9744 10016 9807 9544 9626 9921 10006 9832 9867 10390 10265 9710 10005 9678 10126 9718 9880 9799 10055 9656]
CVD-0018493	[-7.30102999 -7.30102999 -6.99999999 -6.99999999 -6.71219826 -6.71219826 -6.41116826 -6.41116826 -6.11013827 -6.11013827 -5.80910827 -5.80910827 -5.60414964 -5.60414964 -5.12708657 -5.12708657 -4.90517963 -4.90517963 -4.60414964 -4.60414964 -4.30320691 -4.30320691 -4.00217692 -4.00217692]	[20841. 21975. 16801. 17134. 13271. 13772. 11078. 12604. 9547. 9623. 8844. 9235. 8207. 8233. 7863. 8033. 7939. 7981. 7905. 7968. 7710. 7799. 7853. 7876.]	[30013 30070 31228 30493 29396 29474 29138 29511 30038 29614 29397 30182 29539 29958 30420 31088 29147 30193 29985 29812 31019 30331 30463 30831 29498 29697 29212 29866 29643 29691 28709 29879]	[7692 7675 7787 7947 7632 7473 7556 8046 7738 7621 7713 7669 7526 7388 7550 7674 7570 7452 7580 7711 7628 7752 8015 7515 7440 7510 7916 7509 8027]
CVD-0018491	[-7.30102999 -7.30102999 -6.99999999 -6.99999999 -6.71219826 -6.71219826 -6.41116826 -6.41116826 -6.11013827 -6.11013827 -5.80910827 -5.80910827 -5.60414964 -5.60414964 -5.12708657 -5.12708657 -4.90517963 -4.90517963 -4.60414964 -4.60414964 -4.30320691 -4.30320691 -4.00217692 -4.00217692]	[24668. 25302. 21460. 21581. 17224. 17353. 13610. 14377. 11010. 11346. 9810. 9927. 8779. 8869. 8167. 8462. 8045. 8178. 8153. 8263. 8175. 8192. 9483. 9517.]	[30013 30070 31228 30493 29396 29474 29138 29511 30038 29614 29397 30182 29539 29958 30420 31088 29147 30193 29985 29812 31019 30331 30463 30831 29498 29697 29212 29866 29643 29691 28709 29879]	[7692 7675 7787 7947 7632 7473 7556 8046 7738 7621 7713 7669 7526 7388 7550 7674 7570 7452 7580 7711 7628 7752 8015 7515 7440 7510 7916 7509 8027]
CVD-0018490	[-7.30102999 -7.30102999 -6.99999999 -6.99999999 -6.71219826 -6.71219826 -6.41116826 -6.41116826 -6.11013827 -6.11013827 -5.80910827 -5.80910827 -5.60414964 -5.60414964 -5.12708657 -5.12708657 -4.90517963 -4.90517963 -4.60414964 -4.60414964 -4.30320691 -4.30320691 -4.00217692 -4.00217692]	[22359. 22631. 17502. 19234. 14586. 15243. 12275. 12769. 11482. 11931. 10758. 10964. 10671. 10875. 10016. 10319. 10084. 10276. 9716. 10083. 10586. 11207. 11106. 13004.]	[27733 25640 27425 27355 27409 27108 28186 28227 25078 27688 27457 27547 28267 27708 27749 26518 28465 27954 28211 25342 28006 27215 27911 26136 28476 27570 28181]	[ 9320 9893 9327 10001 9501 10061 9902 9757 9850 9744 10016 9807 9544 9626 9921 10006 9832 9867 10390 10265 9710 10005 9678 10126 9718 9880 9799 10055 9656]
CVD-0018489	[-7.30102999 -7.30102999 -6.99999999 -6.99999999 -6.71219826 -6.71219826 -6.41116826 -6.41116826 -6.11013827 -6.11013827 -5.80910827 -5.80910827 -5.60414964 -5.60414964 -5.12708657 -5.12708657 -4.90517963 -4.90517963 -4.60414964 -4.60414964 -4.30320691 -4.30320691 -4.00217692 -4.00217692]	[24439. 24940. 20782. 21479. 18210. 18661. 14278. 14563. 12855. 12877. 10813. 11238. 10224. 11001. 9578. 9638. 9979. 10533. 9438. 10274. 9617. 10031. 9745. 10142.]	[27733 25640 27425 27355 27409 27108 28186 28227 25078 27688 27457 27547 28267 27708 27749 26518 28465 27954 28211 25342 28006 27215 27911 26136 28476 27570 28181]	[ 9320 9893 9327 10001 9501 10061 9902 9757 9850 9744 10016 9807 9544 9626 9921 10006 9832 9867 10390 10265 9710 10005 9678 10126 9718 9880 9799 10055 9656]
CVD-0018488	[-7.30102999 -7.30102999 -6.99999999 -6.99999999 -6.71219826 -6.71219826 -6.41116826 -6.41116826 -6.11013827 -6.11013827 -5.80910827 -5.80910827 -5.60414964 -5.60414964 -5.12708657 -5.12708657 -4.90517963 -4.90517963 -4.60414964 -4.60414964 -4.30320691 -4.30320691 -4.00217692 -4.00217692]	[29153. 29223. 24320. 24408. 18212. 19663. 14060. 14992. 11144. 11337. 9388. 9688. 8363. 8618. 7822. 7918. 7782. 7987. 7886. 7908. 7735. 8119. 8359. 8624.]	[37095 36744 36907 38329 36593 35447 37061 39222 37686 37060 37201 39042 38089 36332 39154 38993 37561 35825 37254 37475 36507 37164 38670 36706 35613 36677 38687 37079 36106 37419]	[7976 7601 7437 7533 7811 7446 7256 7411 7701 7434 7654 7762 7465 7268 7436 7782 7438 7268 7424 7981 7582 7353 7432 7603 7267 7118 7167 7577 7327 7174 7358]
CVD-0018487	[-8.30103001 -8.30103001 -8.00000001 -8.00000001 -7.72124641 -7.72124641 -7.40893538 -7.40893538 -7.10790539 -7.10790539 -6.8096683 -6.8096683 -6.60380066 -6.60380066 -6.12726118 -6.12726118 -5.90517963 -5.90517963 -5.60414964 -5.60414964 -5.30320692 -5.30320692 -5.00217693 -5.00217693]	[28396. 29085. 30441. 31210. 26101. 26959. 26793. 26861. 20150. 20230. 18609. 19182. 13956. 14225. 10013. 10088. 9452. 9751. 7275. 7377. 6639. 8327. 6090. 6245.]	[29549 25181 27439 25582 30052 25197 28483 25573 30741 26672 29467 26951 31157 27984 28177 28009 32386 28238 27949 27735 32307 27753 29699 26847 31390 27196 25603 32832 27023 28979 26212]	[4977 5361 4962 5383 5176 5092 5096 5222 5336 5168 5290 5168 5465 5252 5405 5303 5487 5052 5366 5095 5471 5164 5307 5219 5266 4915 5341 4919 5682 4880 4746]
CVD-0018487	[-8.30103001 -8.30103001 -8.00000001 -8.00000001 -7.71219826 -7.71219826 -7.41116826 -7.41116826 -7.11013827 -7.11013827 -6.80910827 -6.80910827 -6.60414963 -6.60414963 -6.12708657 -6.12708657 -5.90517963 -5.90517963 -5.60414964 -5.60414964 -5.30320692 -5.30320692 -5.00217693 -5.00217693]	[31108. 32160. 29346. 31029. 29512. 30586. 27635. 28625. 21048. 22439. 17646. 18206. 13676. 13993. 9734. 9886. 8640. 8703. 7856. 7947. 7030. 7184. 6899. 6986.]	[36353 34958 33462 34656 34490 32670 32163 32724 34217 34018 33549 33238 34954 35090 33360 36305 35740 34452 33069 34557 36703 35412 34303 34478 35574 34012 32492 33938 34405 33599 31847 33196]	[6540 6502 6455 6472 6308 6403 6479 6532 6484 6752 6705 6452 6572 6440 6426 6502 6576 6549 6616 6501 6377 6505 6705 6435 6272 6435]
CVD-0018487	[-8.30103001 -8.30103001 -8.00000001 -8.00000001 -7.71219826 -7.71219826 -7.41116826 -7.41116826 -7.11013827 -7.11013827 -6.80910827 -6.80910827 -6.60414963 -6.60414963 -6.12708657 -6.12708657 -5.90517963 -5.90517963 -5.60414964 -5.60414964 -5.30320692 -5.30320692 -5.00217693 -5.00217693]	[18248. 18325. 18520. 18605. 16903. 16905. 15844. 15921. 13136. 14065. 12057. 12162. 10349. 10407. 8818. 8966. 8223. 8238. 8236. 8556. 7673. 7915. 7704. 8252.]	[16569 17604 17444 17594 17716 17688 17220 18476 17488 18014 17491 18146 17987 17987 18200 18117 17532 17897 18529 18674 18091 18485 18216 17506 18275 18331 17325 18216]	[7922 7658 7301 7612 7911 7894 7396 7759 7997 7851 7703 7804 6849 7612 7620 8058 7620 7411 7605 8124 7868 7501 7796 6881 7603 7367 7740 7375 7618 7246 7621]
CVD-0018487	[-7.30102999 -7.30102999 -6.99999999 -6.99999999 -6.71219826 -6.71219826 -6.41116826 -6.41116826 -6.11013827 -6.11013827 -5.80910827 -5.80910827 -5.60414964 -5.60414964 -5.12708657 -5.12708657 -4.90517963 -4.90517963 -4.60414964 -4.60414964 -4.30320691 -4.30320691 -4.00217692 -4.00217692]	[20215. 20484. 17067. 17882. 14584. 16474. 12770. 13189. 11382. 11750. 11282. 11344. 10445. 10857. 10200. 10753. 10228. 10632. 10225. 10579. 9982. 10132. 10208. 10735.]	[28088 25864 27079 27094 27352 25681 25911 26083 26800 26338 26854 26376 26808 26660 26791 25648 26943 26513 26328 26866 27405 26683 26369 26664 26494 27975 26110 27039 26543]	[10334 9880 9904 10004 10355 9596 9615 9490 9778 10038 9783 9579 9667 9531 9758 9700 9826 9960 9895 9935 9763 9736 9718 9663 9800 9805]
CVD-0018486	[-8.30103001 -8.30103001 -8.00000001 -8.00000001 -7.72124641 -7.72124641 -7.40893538 -7.40893538 -7.10790539 -7.10790539 -6.8096683 -6.8096683 -6.60380066 -6.60380066 -6.12726118 -6.12726118 -5.90517963 -5.90517963 -5.60414964 -5.60414964 -5.30320692 -5.30320692 -5.00217693 -5.00217693]	[23090. 28799. 30206. 30484. 25233. 32568. 25753. 26427. 18429. 18550. 16617. 16972. 12854. 13550. 9390. 9653. 9248. 9429. 7114. 7142. 7977. 8209. 6081. 6190.]	[29549 25181 27439 25582 30052 25197 28483 25573 30741 26672 29467 26951 31157 27984 28177 28009 32386 28238 27949 27735 32307 27753 29699 26847 31390 27196 25603 32832 27023 28979 26212]	[4977 5361 4962 5383 5176 5092 5096 5222 5336 5168 5290 5168 5465 5252 5405 5303 5487 5052 5366 5095 5471 5164 5307 5219 5266 4915 5341 4919 5682 4880 4746]
CVD-0018486	[-8.30103001 -8.30103001 -8.00000001 -8.00000001 -7.71219826 -7.71219826 -7.41116826 -7.41116826 -7.11013827 -7.11013827 -6.80910827 -6.80910827 -6.60414963 -6.60414963 -6.12708657 -6.12708657 -5.90517963 -5.90517963 -5.60414964 -5.60414964 -5.30320692 -5.30320692 -5.00217693 -5.00217693]	[26412. 28202. 26264. 27555. 24948. 25108. 22596. 22808. 18855. 21472. 15918. 16554. 13533. 13868. 11716. 11989. 10787. 11448. 10863. 10879. 10084. 10282. 10010. 10144.]	[27733 25640 27425 27355 27409 27108 28186 28227 25078 27688 27457 27547 28267 27708 27749 26518 28465 27954 28211 25342 28006 27215 27911 26136 28476 27570 28181]	[ 9320 9893 9327 10001 9501 10061 9902 9757 9850 9744 10016 9807 9544 9626 9921 10006 9832 9867 10390 10265 9710 10005 9678 10126 9718 9880 9799 10055 9656]
CVD-0018486	[-7.30102999 -7.30102999 -6.99999999 -6.99999999 -6.71219826 -6.71219826 -6.41116826 -6.41116826 -6.11013827 -6.11013827 -5.80910827 -5.80910827 -5.60414964 -5.60414964 -5.12708657 -5.12708657 -4.90517963 -4.90517963 -4.60414964 -4.60414964 -4.30320691 -4.30320691 -4.00217692 -4.00217692]	[21579. 21781. 17665. 17719. 13094. 13263. 10913. 10981. 9054. 9392. 8445. 8794. 8215. 8436. 7949. 8349. 7650. 7790. 7798. 7916. 7663. 7967. 8090. 8147.]	[30013 30070 31228 30493 29396 29474 29138 29511 30038 29614 29397 30182 29539 29958 30420 31088 29147 30193 29985 29812 31019 30331 30463 30831 29498 29697 29212 29866 29643 29691 28709 29879]	[7692 7675 7787 7947 7632 7473 7556 8046 7738 7621 7713 7669 7526 7388 7550 7674 7570 7452 7580 7711 7628 7752 8015 7515 7440 7510 7916 7509 8027]
CVD-0018485	[-8.30103001 -8.30103001 -8.00000001 -8.00000001 -7.71219826 -7.71219826 -7.41116826 -7.41116826 -7.11013827 -7.11013827 -6.80910827 -6.80910827 -6.60414963 -6.60414963 -6.12708657 -6.12708657 -5.90517963 -5.90517963 -5.60414964 -5.60414964 -5.30320692 -5.30320692 -5.00217693 -5.00217693]	[32771. 33072. 32480. 32570. 29205. 29265. 25393. 25537. 19461. 21254. 15074. 16560. 12213. 13078. 8749. 9763. 7820. 7843. 7087. 7162. 6792. 7032. 6695. 7029.]	[33987 33106 32663 33358 32415 32252 31512 33926 33159 33457 32548 33949 33129 33387 33700 33734 34502 33969 32404 33952 34096 34568 32601 34467 33222 33421 32690 33607 33611 33117 32640 32684]	[6451 6352 6187 6419 6338 6288 6210 6340 6380 6421 6184 6403 6341 6191 6370 6341 6181 6371 6443 6387 6445 6340 6316 6322 6276 6363 6289]
CVD-0018484	[-7.30102999 -7.30102999 -6.99999999 -6.99999999 -6.71219826 -6.71219826 -6.41116826 -6.41116826 -6.11013827 -6.11013827 -5.80910827 -5.80910827 -5.60414964 -5.60414964 -5.12708657 -5.12708657 -4.90517963 -4.90517963 -4.60414964 -4.60414964 -4.30320691 -4.30320691 -4.00217692 -4.00217692]	[24325. 24408. 20800. 21079. 16562. 16892. 13104. 13639. 10245. 10678. 9118. 9446. 7992. 8028. 7450. 7521. 7088. 7242. 7346. 7440. 6905. 7264. 7395. 7542.]	[27214 28182 28256 28212 27858 27575 28009 27946 28029 28680 28082 28296 28026 28577 28104 27435 28388 28116 28778 29012 29221 29089 29157 28896 28663 28220 28816 28586 28343 28198 28813]	[6216 6275 6025 6183 6286 6050 6186 6315 6306 6300 6626 6236 6131 6176 6183 6263 6205 6292 6422 6263 6385 6369 6088 6340 6569 6334 6131 6332]
CVD-0018483	[-8.30103001 -8.30103001 -8.00000001 -8.00000001 -7.71219826 -7.71219826 -7.41116826 -7.41116826 -7.11013827 -7.11013827 -6.80910827 -6.80910827 -6.60414963 -6.60414963 -6.12708657 -6.12708657 -5.90517963 -5.90517963 -5.60414964 -5.60414964 -5.30320692 -5.30320692 -5.00217693 -5.00217693]	[32397. 33859. 34829. 35069. 30440. 32003. 28125. 29022. 22004. 24235. 17988. 18974. 15168. 16462. 10399. 10855. 8356. 8651. 7815. 7850. 7055. 7557. 6990. 7305.]	[36353 34958 33462 34656 34490 32670 32163 32724 34217 34018 33549 33238 34954 35090 33360 36305 35740 34452 33069 34557 36703 35412 34303 34478 35574 34012 32492 33938 34405 33599 31847 33196]	[6540 6502 6455 6472 6308 6403 6479 6532 6484 6752 6705 6452 6572 6440 6426 6502 6576 6549 6616 6501 6377 6505 6705 6435 6272 6435]
CVD-0018483	[-8.30103001 -8.30103001 -8.00000001 -8.00000001 -7.71219826 -7.71219826 -7.41116826 -7.41116826 -7.11013827 -7.11013827 -6.80910827 -6.80910827 -6.60414963 -6.60414963 -6.12708657 -6.12708657 -5.90517963 -5.90517963 -5.60414964 -5.60414964 -5.30320692 -5.30320692 -5.00217693 -5.00217693]	[28516. 30262. 27340. 28612. 25835. 26087. 24385. 26293. 20484. 20837. 17536. 17804. 14992. 15209. 12008. 12261. 10959. 11319. 10821. 10972. 10396. 10411. 10354. 10437.]	[27733 25640 27425 27355 27409 27108 28186 28227 25078 27688 27457 27547 28267 27708 27749 26518 28465 27954 28211 25342 28006 27215 27911 26136 28476 27570 28181]	[ 9320 9893 9327 10001 9501 10061 9902 9757 9850 9744 10016 9807 9544 9626 9921 10006 9832 9867 10390 10265 9710 10005 9678 10126 9718 9880 9799 10055 9656]
CVD-0018483	[-7.30102999 -7.30102999 -6.99999999 -6.99999999 -6.71219826 -6.71219826 -6.41116826 -6.41116826 -6.11013827 -6.11013827 -5.80910827 -5.80910827 -5.60414964 -5.60414964 -5.12708657 -5.12708657 -4.90517963 -4.90517963 -4.60414964 -4.60414964 -4.30320691 -4.30320691 -4.00217692 -4.00217692]	[27497. 28011. 22472. 22607. 16239. 17237. 12636. 13204. 10173. 10256. 8906. 9070. 8500. 9237. 8015. 8424. 7549. 7626. 7630. 7654. 7611. 7905. 8657. 8717.]	[37095 36744 36907 38329 36593 35447 37061 39222 37686 37060 37201 39042 38089 36332 39154 38993 37561 35825 37254 37475 36507 37164 38670 36706 35613 36677 38687 37079 36106 37419]	[7976 7601 7437 7533 7811 7446 7256 7411 7701 7434 7654 7762 7465 7268 7436 7782 7438 7268 7424 7981 7582 7353 7432 7603 7267 7118 7167 7577 7327 7174 7358]
CVD-0018482	[-8.30103001 -8.30103001 -8.00000001 -8.00000001 -7.71219826 -7.71219826 -7.41116826 -7.41116826 -7.11013827 -7.11013827 -6.80910827 -6.80910827 -6.60414963 -6.60414963 -6.12708657 -6.12708657 -5.90517963 -5.90517963 -5.60414964 -5.60414964 -5.30320692 -5.30320692 -5.00217693 -5.00217693]	[32104. 32547. 31064. 31541. 30313. 32327. 27727. 28906. 22727. 23337. 18124. 18717. 14426. 14636. 9797. 9968. 8701. 8741. 7750. 8074. 6912. 7158. 6758. 6981.]	[33987 33106 32663 33358 32415 32252 31512 33926 33159 33457 32548 33949 33129 33387 33700 33734 34502 33969 32404 33952 34096 34568 32601 34467 33222 33421 32690 33607 33611 33117 32640 32684]	[6451 6352 6187 6419 6338 6288 6210 6340 6380 6421 6184 6403 6341 6191 6370 6341 6181 6371 6443 6387 6445 6340 6316 6322 6276 6363 6289]
CVD-0018477	[-7.30102999 -7.30102999 -6.99999999 -6.99999999 -6.71219826 -6.71219826 -6.41116826 -6.41116826 -6.11013827 -6.11013827 -5.80910827 -5.80910827 -5.60414964 -5.60414964 -5.12708657 -5.12708657 -4.90517963 -4.90517963 -4.60414964 -4.60414964 -4.30320691 -4.30320691 -4.00217692 -4.00217692]	[26396. 26670. 23656. 23763. 18941. 19369. 15124. 15687. 11263. 11775. 9076. 9744. 8537. 8579. 7004. 7334. 7009. 7101. 7345. 7396. 7522. 7859. 7764. 7808.]	[29549 27560 28898 29734 29928 28575 28622 29155 30466 29673 29274 29841 29789 29227 28343 28939 30253 29222 28662 29051 30644 29504 29466 29343 29805 28724 28477 29405 29984 28965 28554 29290]	[6627 6146 6098 6290 6568 6294 6059 6241 6702 6342 6282 6324 6481 6085 6178 6244 6403 6142 6006 6201 6646 6259 6130 6360 6483 6078 6085 6075 6490 6086 6003 6207]
CVD-0018476	[-7.30102999 -7.30102999 -6.99999999 -6.99999999 -6.71219826 -6.71219826 -6.41116826 -6.41116826 -6.11013827 -6.11013827 -5.80910827 -5.80910827 -5.60414964 -5.60414964 -5.12708657 -5.12708657 -4.90517963 -4.90517963 -4.60414964 -4.60414964 -4.30320691 -4.30320691 -4.00217692 -4.00217692]	[31563. 33302. 30076. 33087. 27173. 29883. 24121. 26340. 18605. 19792. 15218. 16405. 12615. 12643. 9132. 9650. 8005. 8143. 7472. 7611. 7069. 7197. 7061. 7204.]	[36218 32570 32522 34004 33752 31349 30560 31955 33211 31560 32056 32008 32914 31529 32289 31607 33543 32700 33367 34164 33847 34167 35689 33610 32389 33305 34023 31768 32834 31587]	[6481 6490 6320 6446 6350 6301 6451 6483 6482 6311 6326 6430 6548 6530 6506 6551 6503 6505 6497 6400 6585 6825 6364 6238 6344]
CVD-0018475	[-7.30102999 -7.30102999 -6.99999999 -6.99999999 -6.71219826 -6.71219826 -6.41116826 -6.41116826 -6.11013827 -6.11013827 -5.80910827 -5.80910827 -5.60414964 -5.60414964 -5.12708657 -5.12708657 -4.90517963 -4.90517963 -4.60414964 -4.60414964 -4.30320691 -4.30320691 -4.00217692 -4.00217692]	[26230. 26936. 25802. 27470. 24824. 25157. 23048. 23152. 19663. 20307. 16665. 16817. 14990. 15307. 12183. 12676. 11257. 11301. 10736. 11187. 10931. 11071. 11190. 12050.]	[28088 25864 27079 27094 27352 25681 25911 26083 26800 26338 26854 26376 26808 26660 26791 25648 26943 26513 26328 26866 27405 26683 26369 26664 26494 27975 26110 27039 26543]	[10334 9880 9904 10004 10355 9596 9615 9490 9778 10038 9783 9579 9667 9531 9758 9700 9826 9960 9895 9935 9763 9736 9718 9663 9800 9805]
CVD-0018474	[-7.30102999 -7.30102999 -6.99999999 -6.99999999 -6.71219826 -6.71219826 -6.41116826 -6.41116826 -6.11013827 -6.11013827 -5.80910827 -5.80910827 -5.60414964 -5.60414964 -5.12708657 -5.12708657 -4.90517963 -4.90517963 -4.60414964 -4.60414964 -4.30320691 -4.30320691 -4.00217692 -4.00217692]	[29917. 30893. 29842. 30997. 29435. 30718. 29681. 30346. 28907. 29279. 26636. 27101. 23265. 24058. 21021. 22065. 23297. 23579. 21994. 22476. 22415. 22827. 20236. 20347.]	[30013 30070 31228 30493 29396 29474 29138 29511 30038 29614 29397 30182 29539 29958 30420 31088 29147 30193 29985 29812 31019 30331 30463 30831 29498 29697 29212 29866 29643 29691 28709 29879]	[7692 7675 7787 7947 7632 7473 7556 8046 7738 7621 7713 7669 7526 7388 7550 7674 7570 7452 7580 7711 7628 7752 8015 7515 7440 7510 7916 7509 8027]
CVD-0018473	[-8.30103001 -8.30103001 -8.00000001 -8.00000001 -7.72124641 -7.72124641 -7.40893538 -7.40893538 -7.10790539 -7.10790539 -6.8096683 -6.8096683 -6.60380066 -6.60380066 -6.12726118 -6.12726118 -5.90517963 -5.90517963 -5.60414964 -5.60414964 -5.30320692 -5.30320692 -5.00217693 -5.00217693]	[18832. 28940. 29755. 31634. 24005. 27487. 26925. 27040. 15187. 20079. 18758. 19056. 14439. 14453. 10252. 10542. 8902. 9250. 7374. 7461. 7861. 8682. 6130. 6213.]	[29549 25181 27439 25582 30052 25197 28483 25573 30741 26672 29467 26951 31157 27984 28177 28009 32386 28238 27949 27735 32307 27753 29699 26847 31390 27196 25603 32832 27023 28979 26212]	[4977 5361 4962 5383 5176 5092 5096 5222 5336 5168 5290 5168 5465 5252 5405 5303 5487 5052 5366 5095 5471 5164 5307 5219 5266 4915 5341 4919 5682 4880 4746]
CVD-0018473	[-8.30103001 -8.30103001 -8.00000001 -8.00000001 -7.71219826 -7.71219826 -7.41116826 -7.41116826 -7.11013827 -7.11013827 -6.80910827 -6.80910827 -6.60414963 -6.60414963 -6.12708657 -6.12708657 -5.90517963 -5.90517963 -5.60414964 -5.60414964 -5.30320692 -5.30320692 -5.00217693 -5.00217693]	[31762. 32230. 31797. 32642. 29762. 30134. 27850. 28837. 21496. 23077. 17656. 18858. 13998. 14220. 9882. 9995. 8608. 8967. 7857. 8018. 7099. 7280. 6976. 7206.]	[36353 34958 33462 34656 34490 32670 32163 32724 34217 34018 33549 33238 34954 35090 33360 36305 35740 34452 33069 34557 36703 35412 34303 34478 35574 34012 32492 33938 34405 33599 31847 33196]	[6540 6502 6455 6472 6308 6403 6479 6532 6484 6752 6705 6452 6572 6440 6426 6502 6576 6549 6616 6501 6377 6505 6705 6435 6272 6435]
CVD-0018473	[-8.30103001 -8.30103001 -8.00000001 -8.00000001 -7.71219826 -7.71219826 -7.41116826 -7.41116826 -7.11013827 -7.11013827 -6.80910827 -6.80910827 -6.60414963 -6.60414963 -6.12708657 -6.12708657 -5.90517963 -5.90517963 -5.60414964 -5.60414964 -5.30320692 -5.30320692 -5.00217693 -5.00217693]	[26801. 29352. 27175. 27293. 25735. 26157. 23649. 23835. 20731. 20791. 17194. 17321. 14444. 14633. 11893. 12496. 11115. 11505. 10685. 11024. 10190. 10496. 10459. 11065.]	[27733 25640 27425 27355 27409 27108 28186 28227 25078 27688 27457 27547 28267 27708 27749 26518 28465 27954 28211 25342 28006 27215 27911 26136 28476 27570 28181]	[ 9320 9893 9327 10001 9501 10061 9902 9757 9850 9744 10016 9807 9544 9626 9921 10006 9832 9867 10390 10265 9710 10005 9678 10126 9718 9880 9799 10055 9656]
CVD-0018473	[-7.30102999 -7.30102999 -6.99999999 -6.99999999 -6.71219826 -6.71219826 -6.41116826 -6.41116826 -6.11013827 -6.11013827 -5.80910827 -5.80910827 -5.60414964 -5.60414964 -5.12708657 -5.12708657 -4.90517963 -4.90517963 -4.60414964 -4.60414964 -4.30320691 -4.30320691 -4.00217692 -4.00217692]	[26374. 27184. 20902. 20927. 15421. 16013. 12080. 12257. 9860. 9982. 8585. 8871. 8218. 8276. 7914. 8120. 7493. 7524. 7543. 7601. 7873. 8305. 8674. 9098.]	[37095 36744 36907 38329 36593 35447 37061 39222 37686 37060 37201 39042 38089 36332 39154 38993 37561 35825 37254 37475 36507 37164 38670 36706 35613 36677 38687 37079 36106 37419]	[7976 7601 7437 7533 7811 7446 7256 7411 7701 7434 7654 7762 7465 7268 7436 7782 7438 7268 7424 7981 7582 7353 7432 7603 7267 7118 7167 7577 7327 7174 7358]
CVD-0018472	[-8.30103001 -8.30103001 -8.00000001 -8.00000001 -7.71219826 -7.71219826 -7.41116826 -7.41116826 -7.11013827 -7.11013827 -6.80910827 -6.80910827 -6.60414963 -6.60414963 -6.12708657 -6.12708657 -5.90517963 -5.90517963 -5.60414964 -5.60414964 -5.30320692 -5.30320692 -5.00217693 -5.00217693]	[17286. 17331. 16966. 17219. 15367. 15854. 14171. 14264. 11307. 12034. 10356. 10850. 9147. 9314. 8405. 8616. 8145. 8317. 8236. 8436. 7830. 8040. 7929. 8067.]	[16569 17604 17444 17594 17716 17688 17220 18476 17488 18014 17491 18146 17987 17987 18200 18117 17532 17897 18529 18674 18091 18485 18216 17506 18275 18331 17325 18216]	[7922 7658 7301 7612 7911 7894 7396 7759 7997 7851 7703 7804 6849 7612 7620 8058 7620 7411 7605 8124 7868 7501 7796 6881 7603 7367 7740 7375 7618 7246 7621]
CVD-0018472	[-7.30102999 -7.30102999 -6.99999999 -6.99999999 -6.71219826 -6.71219826 -6.41116826 -6.41116826 -6.11013827 -6.11013827 -5.80910827 -5.80910827 -5.60414964 -5.60414964 -5.12708657 -5.12708657 -4.90517963 -4.90517963 -4.60414964 -4.60414964 -4.30320691 -4.30320691 -4.00217692 -4.00217692]	[17837. 18505. 14622. 15482. 13049. 13370. 11590. 11606. 10709. 10737. 10193. 10431. 10417. 10492. 10012. 10214. 9735. 10040. 9827. 10212. 9986. 10160. 10204. 10229.]	[28088 25864 27079 27094 27352 25681 25911 26083 26800 26338 26854 26376 26808 26660 26791 25648 26943 26513 26328 26866 27405 26683 26369 26664 26494 27975 26110 27039 26543]	[10334 9880 9904 10004 10355 9596 9615 9490 9778 10038 9783 9579 9667 9531 9758 9700 9826 9960 9895 9935 9763 9736 9718 9663 9800 9805]
CVD-0018470	[-7.30102999 -7.30102999 -6.99999999 -6.99999999 -6.71219826 -6.71219826 -6.41116826 -6.41116826 -6.11013827 -6.11013827 -5.80910827 -5.80910827 -5.60414964 -5.60414964 -5.12708657 -5.12708657 -4.90517963 -4.90517963 -4.60414964 -4.60414964 -4.30320691 -4.30320691 -4.00217692 -4.00217692]	[22603. 23099. 20522. 21238. 16593. 16690. 13656. 14174. 11691. 12050. 11197. 11557. 11209. 11282. 10242. 10984. 10237. 10346. 10382. 10817. 10419. 11100. 10888. 11453.]	[28088 25864 27079 27094 27352 25681 25911 26083 26800 26338 26854 26376 26808 26660 26791 25648 26943 26513 26328 26866 27405 26683 26369 26664 26494 27975 26110 27039 26543]	[10334 9880 9904 10004 10355 9596 9615 9490 9778 10038 9783 9579 9667 9531 9758 9700 9826 9960 9895 9935 9763 9736 9718 9663 9800 9805]
CVD-0018423	[-7.30102999 -7.30102999 -6.99999999 -6.99999999 -6.71219826 -6.71219826 -6.41116826 -6.41116826 -6.11013827 -6.11013827 -5.80910827 -5.80910827 -5.60414964 -5.60414964 -5.12708657 -5.12708657 -4.90517963 -4.90517963 -4.60414964 -4.60414964 -4.30320691 -4.30320691 -4.00217692 -4.00217692]	[35031. 36407. 32844. 34223. 27704. 28646. 23062. 24269. 16395. 17422. 13013. 14023. 11380. 11570. 9067. 9089. 8009. 8130. 7877. 8014. 7546. 7685. 7583. 7695.]	[39574 37310 36771 38369 38689 37327 35671 37399 39621 38322 37429 39319 39813 37616 36526 37292 40437 39169 37196 38478 41360 38749 38477 38539 40257 38621 36882 38225 40032 38545 37065 38281]	[7099 6760 6926 7391 6889 6687 6856 7001 7038 7016 7382 7016 6883 6998 6960 6867 7088 7115 6889 7114 7438 7044 6757 6950 7451 6893 6897 7036]
CVD-0018423	[-7.30102999 -7.30102999 -6.99999999 -6.99999999 -6.71219826 -6.71219826 -6.41116826 -6.41116826 -6.11013827 -6.11013827 -5.80910827 -5.80910827 -5.60414964 -5.60414964 -5.12708657 -5.12708657 -4.90517963 -4.90517963 -4.60414964 -4.60414964 -4.30320691 -4.30320691 -4.00217692 -4.00217692]	[31642. 32152. 31024. 31251. 29503. 29833. 27529. 28484. 24554. 25148. 20597. 20601. 15729. 16422. 10962. 11374. 9700. 9940. 8680. 8684. 7795. 7818. 7483. 7671.]	[28981 30703 30099 31590 29547 30308 30169 31243 29890 32004 30331 30868 30545 30826 30394 30587 29445 31194 30122 31002 30520 30900 28291 31314 29801 30562 28365 31639 31922]	[6827 6787 6541 6751 6828 6616 6717 6840 6857 6716 6874 6433 6789 6601 6830 6848 6435 6642 6983 6948 6675 6844 6531 6758 6510 6644 6511 6947 6619 6779]
CVD-0018422	[-7.30102999 -7.30102999 -6.99999999 -6.99999999 -6.71219826 -6.71219826 -6.41116826 -6.41116826 -6.11013827 -6.11013827 -5.80910827 -5.80910827 -5.60414964 -5.60414964 -5.12708657 -5.12708657 -4.90517963 -4.90517963 -4.60414964 -4.60414964 -4.30320691 -4.30320691 -4.00217692 -4.00217692]	[38308. 38574. 38439. 38502. 34283. 34530. 30555. 31331. 23760. 26258. 19028. 20525. 18656. 18809. 12364. 12373. 10110. 10537. 8961. 9417. 8245. 8338. 7834. 7888.]	[39574 37310 36771 38369 38689 37327 35671 37399 39621 38322 37429 39319 39813 37616 36526 37292 40437 39169 37196 38478 41360 38749 38477 38539 40257 38621 36882 38225 40032 38545 37065 38281]	[7099 6760 6926 7391 6889 6687 6856 7001 7038 7016 7382 7016 6883 6998 6960 6867 7088 7115 6889 7114 7438 7044 6757 6950 7451 6893 6897 7036]
CVD-0018422	[-7.30102999 -7.30102999 -6.99999999 -6.99999999 -6.71219826 -6.71219826 -6.41116826 -6.41116826 -6.11013827 -6.11013827 -5.80910827 -5.80910827 -5.60414964 -5.60414964 -5.12708657 -5.12708657 -4.90517963 -4.90517963 -4.60414964 -4.60414964 -4.30320691 -4.30320691 -4.00217692 -4.00217692]	[30966. 31365. 31301. 32033. 29305. 29783. 26860. 27644. 22678. 23127. 18416. 18629. 14536. 14892. 10442. 10622. 9249. 9322. 8326. 8337. 7545. 7669. 7439. 7608.]	[28981 30703 30099 31590 29547 30308 30169 31243 29890 32004 30331 30868 30545 30826 30394 30587 29445 31194 30122 31002 30520 30900 28291 31314 29801 30562 28365 31639 31922]	[6827 6787 6541 6751 6828 6616 6717 6840 6857 6716 6874 6433 6789 6601 6830 6848 6435 6642 6983 6948 6675 6844 6531 6758 6510 6644 6511 6947 6619 6779]
CVD-0018421	[-7.30102999 -7.30102999 -6.99999999 -6.99999999 -6.71219826 -6.71219826 -6.41116826 -6.41116826 -6.11013827 -6.11013827 -5.80910827 -5.80910827 -5.60414964 -5.60414964 -5.12708657 -5.12708657 -4.90517963 -4.90517963 -4.60414964 -4.60414964 -4.30320691 -4.30320691 -4.00217692 -4.00217692]	[30001. 30719. 30414. 31019. 28325. 29749. 25945. 28110. 23169. 23277. 19364. 20407. 15675. 15851. 10860. 11000. 9444. 9498. 8408. 8715. 8140. 8247. 7861. 8356.]	[28981 30703 30099 31590 29547 30308 30169 31243 29890 32004 30331 30868 30545 30826 30394 30587 29445 31194 30122 31002 30520 30900 28291 31314 29801 30562 28365 31639 31922]	[6827 6787 6541 6751 6828 6616 6717 6840 6857 6716 6874 6433 6789 6601 6830 6848 6435 6642 6983 6948 6675 6844 6531 6758 6510 6644 6511 6947 6619 6779]
CVD-0018420	[-7.30102999 -7.30102999 -6.99999999 -6.99999999 -6.71219826 -6.71219826 -6.41116826 -6.41116826 -6.11013827 -6.11013827 -5.80910827 -5.80910827 -5.60414964 -5.60414964 -5.12708657 -5.12708657 -4.90517963 -4.90517963 -4.60414964 -4.60414964 -4.30320691 -4.30320691 -4.00217692 -4.00217692]	[29565. 29736. 30301. 30565. 27952. 28881. 29077. 29148. 29172. 30040. 29493. 29516. 28007. 28474. 26326. 26925. 21246. 21407. 9389. 11257. 6533. 6659. 6779. 7092.]	[29919 28420 28497 28210 29639 29500 29294 29096 30679 29019 29286 29462 30166 29143 28811 29108 29822 28365 28249 28628 31149 29411 28763 28944 29784 29411 28639 29615 30311 29848 29913 29897]	[6963 6654 6545 6548 6894 6660 6795 6713 6983 6724 6737 6925 6857 6721 6682 6703 6929 6619 6484 6690 6660 6681 6671 6821 6809 6756 6704 6745 6773 6850]
CVD-0018418	[-7.30102999 -7.30102999 -6.99999999 -6.99999999 -6.71219826 -6.71219826 -6.41116826 -6.41116826 -6.11013827 -6.11013827 -5.80910827 -5.80910827 -5.60414964 -5.60414964 -5.12708657 -5.12708657 -4.90517963 -4.90517963 -4.60414964 -4.60414964 -4.30320691 -4.30320691 -4.00217692 -4.00217692]	[28377. 28604. 28905. 29206. 26473. 26671. 25274. 25373. 20019. 20021. 16795. 17171. 12680. 12986. 9646. 9763. 8521. 8583. 8392. 8477. 7768. 8073. 7812. 7904.]	[29919 28420 28497 28210 29639 29500 29294 29096 30679 29019 29286 29462 30166 29143 28811 29108 29822 28365 28249 28628 31149 29411 28763 28944 29784 29411 28639 29615 30311 29848 29913 29897]	[6963 6654 6545 6548 6894 6660 6795 6713 6983 6724 6737 6925 6857 6721 6682 6703 6929 6619 6484 6690 6660 6681 6671 6821 6809 6756 6704 6745 6773 6850]
CVD-0018409	[-9.30102998 -9.30102998 -8.99999998 -8.99999998 -8.71219827 -8.71219827 -8.41116828 -8.41116828 -8.11013828 -8.11013828 -7.80910829 -7.80910829 -7.60414963 -7.60414963 -7.12708656 -7.12708656 -6.90517963 -6.90517963 -6.60414963 -6.60414963 -6.30320691 -6.30320691 -6.00217692 -6.00217692]	[24966. 26328. 22919. 24633. 19995. 20334. 16197. 16500. 13556. 13716. 11980. 12089. 11032. 11120. 10391. 10666. 10196. 10476. 10080. 10643. 9967. 10072. 10148. 10356.]	[27733 25640 27425 27355 27409 27108 28186 28227 25078 27688 27457 27547 28267 27708 27749 26518 28465 27954 28211 25342 28006 27215 27911 26136 28476 27570 28181]	[ 9320 9893 9327 10001 9501 10061 9902 9757 9850 9744 10016 9807 9544 9626 9921 10006 9832 9867 10390 10265 9710 10005 9678 10126 9718 9880 9799 10055 9656]
CVD-0018409	[-7.30102999 -7.30102999 -6.99999999 -6.99999999 -6.71219826 -6.71219826 -6.41116826 -6.41116826 -6.11013827 -6.11013827 -5.80910827 -5.80910827 -5.60414964 -5.60414964 -5.12708657 -5.12708657 -4.90517963 -4.90517963 -4.60414964 -4.60414964 -4.30320691 -4.30320691 -4.00217692 -4.00217692]	[6661. 6702. 6634. 6649. 6123. 6276. 6167. 6397. 6149. 6249. 6349. 6377. 6053. 6173. 6288. 6356. 5991. 6146. 6179. 6264. 6120. 6253. 6199. 6349.]	[21902 22115 20907 22331 21215 22001 21601 21754 21199 21658 21149 21668 21258 22319 21747 22135 22333 22334 21606 22096 22470 22841 21625 22777 21443 22216 21194 22442 21134 22317 21026 22452]	[6134 5870 6190 6329 6069 5866 6029 6207 6005 5844 5920 6064 6244 5970 6125 6449 6161 5939 6175 6271 5975 6280 6205 6010 5886 6067 5946 6081 5765 5995]
CVD-0018391	[-7.30102999 -7.30102999 -6.99999999 -6.99999999 -6.71219826 -6.71219826 -6.41116826 -6.41116826 -6.11013827 -6.11013827 -5.80910827 -5.80910827 -5.60414964 -5.60414964 -5.12708657 -5.12708657 -4.90517963 -4.90517963 -4.60414964 -4.60414964 -4.30320691 -4.30320691 -4.00217692 -4.00217692]	[24235. 24975. 21457. 22298. 16222. 16762. 13080. 13268. 10110. 10741. 8777. 9289. 7955. 8234. 6910. 7464. 6717. 6844. 7018. 7101. 6812. 6916. 6993. 7347.]	[27214 28182 28256 28212 27858 27575 28009 27946 28029 28680 28082 28296 28026 28577 28104 27435 28388 28116 28778 29012 29221 29089 29157 28896 28663 28220 28816 28586 28343 28198 28813]	[6216 6275 6025 6183 6286 6050 6186 6315 6306 6300 6626 6236 6131 6176 6183 6263 6205 6292 6422 6263 6385 6369 6088 6340 6569 6334 6131 6332]
CVD-0018390	[-7.30102999 -7.30102999 -6.99999999 -6.99999999 -6.71219826 -6.71219826 -6.41116826 -6.41116826 -6.11013827 -6.11013827 -5.80910827 -5.80910827 -5.60414964 -5.60414964 -5.12708657 -5.12708657 -4.90517963 -4.90517963 -4.60414964 -4.60414964 -4.30320691 -4.30320691 -4.00217692 -4.00217692]	[21179. 21783. 18443. 19514. 15283. 15442. 12889. 13236. 11126. 11779. 10798. 11580. 10732. 10923. 10459. 10869. 9831. 10156. 10085. 10361. 10247. 10271. 10543. 10838.]	[28088 25864 27079 27094 27352 25681 25911 26083 26800 26338 26854 26376 26808 26660 26791 25648 26943 26513 26328 26866 27405 26683 26369 26664 26494 27975 26110 27039 26543]	[10334 9880 9904 10004 10355 9596 9615 9490 9778 10038 9783 9579 9667 9531 9758 9700 9826 9960 9895 9935 9763 9736 9718 9663 9800 9805]
CVD-0018389	[-7.30102999 -7.30102999 -6.99999999 -6.99999999 -6.71219826 -6.71219826 -6.41116826 -6.41116826 -6.11013827 -6.11013827 -5.80910827 -5.80910827 -5.60414964 -5.60414964 -5.12708657 -5.12708657 -4.90517963 -4.90517963 -4.60414964 -4.60414964 -4.30320691 -4.30320691 -4.00217692 -4.00217692]	[31018. 31213. 26637. 27389. 20384. 20939. 15573. 16008. 11568. 11835. 9891. 10194. 8961. 9184. 8175. 8343. 7555. 7682. 7651. 7655. 7353. 7728. 7561. 7971.]	[37095 36744 36907 38329 36593 35447 37061 39222 37686 37060 37201 39042 38089 36332 39154 38993 37561 35825 37254 37475 36507 37164 38670 36706 35613 36677 38687 37079 36106 37419]	[7976 7601 7437 7533 7811 7446 7256 7411 7701 7434 7654 7762 7465 7268 7436 7782 7438 7268 7424 7981 7582 7353 7432 7603 7267 7118 7167 7577 7327 7174 7358]
CVD-0018387	[-8.30103001 -8.30103001 -8.00000001 -8.00000001 -7.72124641 -7.72124641 -7.40893538 -7.40893538 -7.10790539 -7.10790539 -6.8096683 -6.8096683 -6.60380066 -6.60380066 -6.12726118 -6.12726118 -5.90517963 -5.90517963 -5.60414964 -5.60414964 -5.30320692 -5.30320692 -5.00217693 -5.00217693]	[26007. 29303. 30120. 31166. 26484. 29574. 26478. 26822. 19860. 23661. 18020. 18193. 14383. 16576. 10083. 10171. 9438. 10067. 7203. 7312. 8031. 8480. 6148. 6351.]	[29549 25181 27439 25582 30052 25197 28483 25573 30741 26672 29467 26951 31157 27984 28177 28009 32386 28238 27949 27735 32307 27753 29699 26847 31390 27196 25603 32832 27023 28979 26212]	[4977 5361 4962 5383 5176 5092 5096 5222 5336 5168 5290 5168 5465 5252 5405 5303 5487 5052 5366 5095 5471 5164 5307 5219 5266 4915 5341 4919 5682 4880 4746]
CVD-0018387	[-8.30103001 -8.30103001 -8.00000001 -8.00000001 -7.71219826 -7.71219826 -7.41116826 -7.41116826 -7.11013827 -7.11013827 -6.80910827 -6.80910827 -6.60414963 -6.60414963 -6.12708657 -6.12708657 -5.90517963 -5.90517963 -5.60414964 -5.60414964 -5.30320692 -5.30320692 -5.00217693 -5.00217693]	[33632. 34008. 31938. 34542. 30006. 30343. 26886. 27917. 21446. 23756. 17329. 18491. 14324. 15141. 9551. 10254. 8188. 8272. 7552. 7592. 6980. 7184. 6842. 7230.]	[36353 34958 33462 34656 34490 32670 32163 32724 34217 34018 33549 33238 34954 35090 33360 36305 35740 34452 33069 34557 36703 35412 34303 34478 35574 34012 32492 33938 34405 33599 31847 33196]	[6540 6502 6455 6472 6308 6403 6479 6532 6484 6752 6705 6452 6572 6440 6426 6502 6576 6549 6616 6501 6377 6505 6705 6435 6272 6435]
CVD-0018387	[-8.30103001 -8.30103001 -8.00000001 -8.00000001 -7.71219826 -7.71219826 -7.41116826 -7.41116826 -7.11013827 -7.11013827 -6.80910827 -6.80910827 -6.60414963 -6.60414963 -6.12708657 -6.12708657 -5.90517963 -5.90517963 -5.60414964 -5.60414964 -5.30320692 -5.30320692 -5.00217693 -5.00217693]	[17535. 18368. 17751. 17857. 16638. 17503. 15585. 16191. 13125. 13750. 11442. 12085. 10099. 10193. 8721. 8872. 8441. 8501. 8284. 8585. 7905. 8146. 7878. 8117.]	[16569 17604 17444 17594 17716 17688 17220 18476 17488 18014 17491 18146 17987 17987 18200 18117 17532 17897 18529 18674 18091 18485 18216 17506 18275 18331 17325 18216]	[7922 7658 7301 7612 7911 7894 7396 7759 7997 7851 7703 7804 6849 7612 7620 8058 7620 7411 7605 8124 7868 7501 7796 6881 7603 7367 7740 7375 7618 7246 7621]
CVD-0018387	[-7.30102999 -7.30102999 -6.99999999 -6.99999999 -6.71219826 -6.71219826 -6.41116826 -6.41116826 -6.11013827 -6.11013827 -5.80910827 -5.80910827 -5.60414964 -5.60414964 -5.12708657 -5.12708657 -4.90517963 -4.90517963 -4.60414964 -4.60414964 -4.30320691 -4.30320691 -4.00217692 -4.00217692]	[20556. 20693. 17610. 17826. 14623. 15151. 12873. 13595. 11551. 12045. 11061. 11295. 10417. 10746. 10470. 10473. 10254. 10573. 10880. 10904. 10259. 10287. 10550. 10623.]	[28088 25864 27079 27094 27352 25681 25911 26083 26800 26338 26854 26376 26808 26660 26791 25648 26943 26513 26328 26866 27405 26683 26369 26664 26494 27975 26110 27039 26543]	[10334 9880 9904 10004 10355 9596 9615 9490 9778 10038 9783 9579 9667 9531 9758 9700 9826 9960 9895 9935 9763 9736 9718 9663 9800 9805]
CVD-0018386	[-7.30102999 -7.30102999 -6.99999999 -6.99999999 -6.71219826 -6.71219826 -6.41116826 -6.41116826 -6.11013827 -6.11013827 -5.80910827 -5.80910827 -5.60414964 -5.60414964 -5.12708657 -5.12708657 -4.90517963 -4.90517963 -4.60414964 -4.60414964 -4.30320691 -4.30320691 -4.00217692 -4.00217692]	[24842. 25869. 22515. 23761. 18433. 19067. 15145. 15306. 11472. 11724. 9773. 10160. 8569. 8600. 7892. 8050. 8245. 8271. 8530. 8563. 8376. 8389. 7978. 8400.]	[27214 28182 28256 28212 27858 27575 28009 27946 28029 28680 28082 28296 28026 28577 28104 27435 28388 28116 28778 29012 29221 29089 29157 28896 28663 28220 28816 28586 28343 28198 28813]	[6216 6275 6025 6183 6286 6050 6186 6315 6306 6300 6626 6236 6131 6176 6183 6263 6205 6292 6422 6263 6385 6369 6088 6340 6569 6334 6131 6332]
CVD-0018385	[-8.30103001 -8.30103001 -8.00000001 -8.00000001 -7.71219826 -7.71219826 -7.41116826 -7.41116826 -7.11013827 -7.11013827 -6.80910827 -6.80910827 -6.60414963 -6.60414963 -6.12708657 -6.12708657 -5.90517963 -5.90517963 -5.60414964 -5.60414964 -5.30320692 -5.30320692 -5.00217693 -5.00217693]	[31998. 32253. 29668. 30415. 24380. 24923. 19332. 19429. 14090. 14656. 11045. 11684. 9672. 9816. 7754. 7839. 6907. 7229. 6809. 6845. 6484. 6831. 6475. 6894.]	[33987 33106 32663 33358 32415 32252 31512 33926 33159 33457 32548 33949 33129 33387 33700 33734 34502 33969 32404 33952 34096 34568 32601 34467 33222 33421 32690 33607 33611 33117 32640 32684]	[6451 6352 6187 6419 6338 6288 6210 6340 6380 6421 6184 6403 6341 6191 6370 6341 6181 6371 6443 6387 6445 6340 6316 6322 6276 6363 6289]
CVD-0018385	[-7.30102999 -7.30102999 -6.99999999 -6.99999999 -6.71219826 -6.71219826 -6.41116826 -6.41116826 -6.11013827 -6.11013827 -5.80910827 -5.80910827 -5.60414964 -5.60414964 -5.12708657 -5.12708657 -4.90517963 -4.90517963 -4.60414964 -4.60414964 -4.30320691 -4.30320691 -4.00217692 -4.00217692]	[45697. 45730. 35492. 36173. 27535. 27780. 24286. 24547. 21597. 22013. 20613. 21399. 20027. 20140. 19700. 20017. 18924. 19695. 19565. 19902. 19367. 19420. 19679. 19991.]	[88410 82205 80878 82147 87908 83230 81499 83163 87615 81927 82070 84186 89402 84130 82911 83687 88858 83844 82601 84204 84561 81898 84312 87170 82804 80662 82824 87445 84485 80815 84312]	[18823 18446 18818 19139 18640 18965 18789 18535 18869 19084 18724 19053 18925 18562 18949 19058 18643 19189 18622 18066 18501 19808 18817 18281 18748]
CVD-0018384	[-7.30102999 -7.30102999 -6.99999999 -6.99999999 -6.71219826 -6.71219826 -6.41116826 -6.41116826 -6.11013827 -6.11013827 -5.80910827 -5.80910827 -5.60414964 -5.60414964 -5.12708657 -5.12708657 -4.90517963 -4.90517963 -4.60414964 -4.60414964 -4.30320691 -4.30320691 -4.00217692 -4.00217692]	[25614. 25688. 22415. 22760. 17037. 17737. 13580. 13597. 9896. 10024. 8586. 9354. 8072. 8115. 7243. 7256. 4909. 6504. 6691. 6909. 6736. 6758. 6909. 7199.]	[27214 28182 28256 28212 27858 27575 28009 27946 28029 28680 28082 28296 28026 28577 28104 27435 28388 28116 28778 29012 29221 29089 29157 28896 28663 28220 28816 28586 28343 28198 28813]	[6216 6275 6025 6183 6286 6050 6186 6315 6306 6300 6626 6236 6131 6176 6183 6263 6205 6292 6422 6263 6385 6369 6088 6340 6569 6334 6131 6332]
CVD-0018383	[-7.30102999 -7.30102999 -6.99999999 -6.99999999 -6.71219826 -6.71219826 -6.41116826 -6.41116826 -6.11013827 -6.11013827 -5.80910827 -5.80910827 -5.60414964 -5.60414964 -5.12708657 -5.12708657 -4.90517963 -4.90517963 -4.60414964 -4.60414964 -4.30320691 -4.30320691 -4.00217692 -4.00217692]	[25787. 26599. 25059. 25392. 19580. 19693. 16291. 16436. 11687. 12376. 9765. 10116. 8802. 9096. 7529. 7759. 6993. 7179. 7226. 7376. 7072. 7082. 7243. 7522.]	[27214 28182 28256 28212 27858 27575 28009 27946 28029 28680 28082 28296 28026 28577 28104 27435 28388 28116 28778 29012 29221 29089 29157 28896 28663 28220 28816 28586 28343 28198 28813]	[6216 6275 6025 6183 6286 6050 6186 6315 6306 6300 6626 6236 6131 6176 6183 6263 6205 6292 6422 6263 6385 6369 6088 6340 6569 6334 6131 6332]
CVD-0018382	[-7.30102999 -7.30102999 -6.99999999 -6.99999999 -6.71219826 -6.71219826 -6.41116826 -6.41116826 -6.11013827 -6.11013827 -5.80910827 -5.80910827 -5.60414964 -5.60414964 -5.12708657 -5.12708657 -4.90517963 -4.90517963 -4.60414964 -4.60414964 -4.30320691 -4.30320691 -4.00217692 -4.00217692]	[34793. 35534. 34977. 36422. 33608. 33863. 33079. 33441. 29550. 30142. 26305. 26340. 20244. 20931. 14279. 14315. 11897. 12256. 10605. 10917. 9198. 9234. 8952. 9032.]	[33375 32977 33267 32749 33191 32833 34579 33550 34102 34025 32907 33892 31534 34049 33537 33658 33034 34769 34529 34353 32720 33800 33233 34076 33840 33882 33825]	[6850 7195 7069 7368 6794 7114 6918 7096 7359 6986 7075 7152 6962 7090 6792 7119 6960 7165 7073 7279 7098 7225 6927 7028 6898 7109 6981 7211 6961 7165]
CVD-0018381	[-7.30102999 -7.30102999 -6.99999999 -6.99999999 -6.71219826 -6.71219826 -6.41116826 -6.41116826 -6.11013827 -6.11013827 -5.80910827 -5.80910827 -5.60414964 -5.60414964 -5.12708657 -5.12708657 -4.90517963 -4.90517963 -4.60414964 -4.60414964 -4.30320691 -4.30320691 -4.00217692 -4.00217692]	[34565. 35711. 34927. 36161. 32301. 32404. 28129. 29636. 23229. 23232. 19035. 19131. 15438. 15559. 11643. 11693. 10118. 10234. 9768. 10009. 9002. 9280. 9482. 9627.]	[33375 32977 33267 32749 33191 32833 34579 33550 34102 34025 32907 33892 31534 34049 33537 33658 33034 34769 34529 34353 32720 33800 33233 34076 33840 33882 33825]	[6850 7195 7069 7368 6794 7114 6918 7096 7359 6986 7075 7152 6962 7090 6792 7119 6960 7165 7073 7279 7098 7225 6927 7028 6898 7109 6981 7211 6961 7165]
CVD-0018380	[-7.30102999 -7.30102999 -6.99999999 -6.99999999 -6.71219826 -6.71219826 -6.41116826 -6.41116826 -6.11013827 -6.11013827 -5.80910827 -5.80910827 -5.60414964 -5.60414964 -5.12708657 -5.12708657 -4.90517963 -4.90517963 -4.60414964 -4.60414964 -4.30320691 -4.30320691 -4.00217692 -4.00217692]	[33476. 33871. 29291. 30048. 24501. 25502. 20083. 20553. 15051. 15557. 12539. 12722. 10456. 10727. 8989. 9098. 8972. 8990. 8693. 8696. 9036. 9546. 11222. 11413.]	[33375 32977 33267 32749 33191 32833 34579 33550 34102 34025 32907 33892 31534 34049 33537 33658 33034 34769 34529 34353 32720 33800 33233 34076 33840 33882 33825]	[6850 7195 7069 7368 6794 7114 6918 7096 7359 6986 7075 7152 6962 7090 6792 7119 6960 7165 7073 7279 7098 7225 6927 7028 6898 7109 6981 7211 6961 7165]
CVD-0018379	[-7.30102999 -7.30102999 -6.99999999 -6.99999999 -6.71219826 -6.71219826 -6.41116826 -6.41116826 -6.11013827 -6.11013827 -5.80910827 -5.80910827 -5.60414964 -5.60414964 -5.12708657 -5.12708657 -4.90517963 -4.90517963 -4.60414964 -4.60414964 -4.30320691 -4.30320691 -4.00217692 -4.00217692]	[34552. 34671. 31769. 33394. 33796. 33977. 32590. 32752. 32496. 32729. 25756. 28794. 25121. 25285. 16791. 17425. 14260. 14580. 11443. 11519. 9765. 9951. 9157. 9187.]	[33375 32977 33267 32749 33191 32833 34579 33550 34102 34025 32907 33892 31534 34049 33537 33658 33034 34769 34529 34353 32720 33800 33233 34076 33840 33882 33825]	[6850 7195 7069 7368 6794 7114 6918 7096 7359 6986 7075 7152 6962 7090 6792 7119 6960 7165 7073 7279 7098 7225 6927 7028 6898 7109 6981 7211 6961 7165]
CVD-0018375	[-7.30102999 -7.30102999 -6.99999999 -6.99999999 -6.71219826 -6.71219826 -6.41116826 -6.41116826 -6.11013827 -6.11013827 -5.80910827 -5.80910827 -5.60414964 -5.60414964 -5.12708657 -5.12708657 -4.90517963 -4.90517963 -4.60414964 -4.60414964 -4.30320691 -4.30320691 -4.00217692 -4.00217692]	[33887. 34087. 34994. 35739. 26617. 34260. 33596. 33858. 34638. 35032. 35009. 35638. 33431. 34199. 34847. 34851. 33452. 34183. 32576. 33785. 32337. 33728. 32013. 32561.]	[34444 33882 34028 34105 33764 34366 32424 32660 33915 32830 33063 33142 33913 32813 33689 32994 34495 32840 33486 32555 35150 34382 33826 35078 34193 32450 32320 32946 33932 33219 34307 32973]	[7948 7866 7699 7760 7875 7609 7503 7724 8078 7722 7646 7660 7886 7708 7625 7713 7862 7496 7543 7745 7860 7769 7651 7779 7832 7455 7496 7659 7617 7571 7379]
CVD-0018367	[-7.30102999 -7.30102999 -6.99999999 -6.99999999 -6.71219826 -6.71219826 -6.41116826 -6.41116826 -6.11013827 -6.11013827 -5.80910827 -5.80910827 -5.60414964 -5.60414964 -5.12708657 -5.12708657 -4.90517963 -4.90517963 -4.60414964 -4.60414964 -4.30320691 -4.30320691 -4.00217692 -4.00217692]	[34495. 36533. 34527. 36365. 34003. 35728. 34068. 36525. 35217. 35814. 34586. 35681. 34244. 35073. 33811. 34985. 34130. 34430. 33094. 33825. 29984. 30677. 28434. 28918.]	[37041 34952 35595 34199 36606 34076 35196 35279 35919 34501 34530 34770 35580 34295 35414 34941 36785 34241 35131 34592 36665 35007 35772 35596 35908 34039 34583 34040 35905 34423 34101 34579]	[7972 7811 7852 8136 7645 7603 7608 8154 7729 7725 7714 7937 7560 7761 7738 7832 7742 7807 7630 7933 7853 7858 8014 7551 7691 7573 7728 7532 7690 7729]
CVD-0018350	[-7.30102999 -7.30102999 -6.99999999 -6.99999999 -6.71219826 -6.71219826 -6.41116826 -6.41116826 -6.11013827 -6.11013827 -5.80910827 -5.80910827 -5.60414964 -5.60414964 -5.12708657 -5.12708657 -4.90517963 -4.90517963 -4.60414964 -4.60414964 -4.30320691 -4.30320691 -4.00217692 -4.00217692]	[33731. 33933. 35098. 35230. 32785. 33652. 33307. 34146. 32910. 33061. 33479. 35634. 33456. 33792. 32729. 34709. 33159. 33211. 32268. 32987. 30779. 32859. 31550. 31843.]	[34444 33882 34028 34105 33764 34366 32424 32660 33915 32830 33063 33142 33913 32813 33689 32994 34495 32840 33486 32555 35150 34382 33826 35078 34193 32450 32320 32946 33932 33219 34307 32973]	[7948 7866 7699 7760 7875 7609 7503 7724 8078 7722 7646 7660 7886 7708 7625 7713 7862 7496 7543 7745 7860 7769 7651 7779 7832 7455 7496 7659 7617 7571 7379]
CVD-0018342	[-7.30102999 -7.30102999 -6.99999999 -6.99999999 -6.71219826 -6.71219826 -6.41116826 -6.41116826 -6.11013827 -6.11013827 -5.80910827 -5.80910827 -5.60414964 -5.60414964 -5.12708657 -5.12708657 -4.90517963 -4.90517963 -4.60414964 -4.60414964 -4.30320691 -4.30320691 -4.00217692 -4.00217692]	[36767. 38074. 37566. 37843. 35826. 37189. 36092. 37662. 36777. 37056. 36798. 37444. 35396. 36216. 34993. 36525. 35357. 36128. 33943. 34804. 32252. 32496. 30959. 32642.]	[37262 37356 36729 37719 36653 36879 36838 36709 36835 37146 35677 36140 36419 36180 36759 36849 37286 36552 36405 36928 36820 36461 36643 35892 36859 37021]	[8099 7817 7899 7955 7712 8046 7698 8058 7727 7787 7726 8036 7615 7692 7795 7914 7727 7823 7653 8176 7837 7785 7894 7915 7627 7479 7624 8007 7678 7693 7694]
CVD-0018335	[-7.30102999 -7.30102999 -6.99999999 -6.99999999 -6.71219826 -6.71219826 -6.41116826 -6.41116826 -6.11013827 -6.11013827 -5.80910827 -5.80910827 -5.60414964 -5.60414964 -5.12708657 -5.12708657 -4.90517963 -4.90517963 -4.60414964 -4.60414964 -4.30320691 -4.30320691 -4.00217692 -4.00217692]	[36615. 36741. 37842. 38384. 36477. 36800. 36742. 37290. 36581. 38158. 37672. 37920. 35536. 35560. 36214. 36299. 33946. 34859. 34959. 35150. 33436. 34045. 35588. 37215.]	[37262 37356 36729 37719 36653 36879 36838 36709 36835 37146 35677 36140 36419 36180 36759 36849 37286 36552 36405 36928 36820 36461 36643 35892 36859 37021]	[8099 7817 7899 7955 7712 8046 7698 8058 7727 7787 7726 8036 7615 7692 7795 7914 7727 7823 7653 8176 7837 7785 7894 7915 7627 7479 7624 8007 7678 7693 7694]
CVD-0018301	[-7.30102999 -7.30102999 -6.99999999 -6.99999999 -6.71219826 -6.71219826 -6.41116826 -6.41116826 -6.11013827 -6.11013827 -5.80910827 -5.80910827 -5.60414964 -5.60414964 -5.12708657 -5.12708657 -4.90517963 -4.90517963 -4.60414964 -4.60414964 -4.30320691 -4.30320691 -4.00217692 -4.00217692]	[28623. 29329. 27610. 28462. 22851. 23536. 19632. 19650. 14671. 15672. 12016. 12404. 10170. 10531. 8862. 9255. 7548. 8444. 7762. 8233. 7287. 7993. 7503. 7979.]	[32593 30868 32173 31270 32109 30481 31732 30902 32381 30962 31134 30818 31891 30837 30333 30852 32416 30824 30250 30875 32039 32548 30166 31960 31399 30372 28985 31470 30707 31222 29105 31411]	[8067 7701 7868 7612 7967 7558 7389 7503 8044 7613 7544 7599 7857 7451 7442 7489 7770 7456 7283 7362 8020 7740 7367 7685 7582 7471 7047 7525 7354 7782 7735]
CVD-0018299	[-7.30102999 -7.30102999 -6.99999999 -6.99999999 -6.71219826 -6.71219826 -6.41116826 -6.41116826 -6.11013827 -6.11013827 -5.80910827 -5.80910827 -5.60414964 -5.60414964 -5.12708657 -5.12708657 -4.90517963 -4.90517963 -4.60414964 -4.60414964 -4.30320691 -4.30320691 -4.00217692 -4.00217692]	[21017. 22218. 20700. 21573. 19250. 19357. 17873. 18372. 14140. 14783. 11644. 12880. 10929. 11152. 8875. 9424. 7696. 8216. 7168. 7284. 6719. 6875. 8480. 8941.]	[21902 22115 20907 22331 21215 22001 21601 21754 21199 21658 21149 21668 21258 22319 21747 22135 22333 22334 21606 22096 22470 22841 21625 22777 21443 22216 21194 22442 21134 22317 21026 22452]	[6134 5870 6190 6329 6069 5866 6029 6207 6005 5844 5920 6064 6244 5970 6125 6449 6161 5939 6175 6271 5975 6280 6205 6010 5886 6067 5946 6081 5765 5995]
CVD-0018297	[-7.30102999 -7.30102999 -6.99999999 -6.99999999 -6.71219826 -6.71219826 -6.41116826 -6.41116826 -6.11013827 -6.11013827 -5.80910827 -5.80910827 -5.60414964 -5.60414964 -5.12708657 -5.12708657 -4.90517963 -4.90517963 -4.60414964 -4.60414964 -4.30320691 -4.30320691 -4.00217692 -4.00217692]	[30725. 30861. 29427. 31161. 30131. 30570. 28733. 30009. 30504. 31188. 29383. 30606. 29872. 31014. 28333. 29488. 30526. 30723. 29658. 30190. 30304. 30530. 27370. 30564.]	[28981 30703 30099 31590 29547 30308 30169 31243 29890 32004 30331 30868 30545 30826 30394 30587 29445 31194 30122 31002 30520 30900 28291 31314 29801 30562 28365 31639 31922]	[6827 6787 6541 6751 6828 6616 6717 6840 6857 6716 6874 6433 6789 6601 6830 6848 6435 6642 6983 6948 6675 6844 6531 6758 6510 6644 6511 6947 6619 6779]
CVD-0018291	[-7.30102999 -7.30102999 -6.99999999 -6.99999999 -6.71219826 -6.71219826 -6.41116826 -6.41116826 -6.11013827 -6.11013827 -5.80910827 -5.80910827 -5.60414964 -5.60414964 -5.12708657 -5.12708657 -4.90517963 -4.90517963 -4.60414964 -4.60414964 -4.30320691 -4.30320691 -4.00217692 -4.00217692]	[20745. 20822. 19491. 20106. 16066. 16644. 14040. 14315. 10635. 10923. 9165. 9231. 7803. 7827. 6727. 7106. 6305. 6374. 6207. 6724. 6105. 6136. 6453. 6488.]	[21902 22115 20907 22331 21215 22001 21601 21754 21199 21658 21149 21668 21258 22319 21747 22135 22333 22334 21606 22096 22470 22841 21625 22777 21443 22216 21194 22442 21134 22317 21026 22452]	[6134 5870 6190 6329 6069 5866 6029 6207 6005 5844 5920 6064 6244 5970 6125 6449 6161 5939 6175 6271 5975 6280 6205 6010 5886 6067 5946 6081 5765 5995]
CVD-0018257	[-7.30102999 -7.30102999 -6.99999999 -6.99999999 -6.71219826 -6.71219826 -6.41116826 -6.41116826 -6.11013827 -6.11013827 -5.80910827 -5.80910827 -5.60414964 -5.60414964 -5.12708657 -5.12708657 -4.90517963 -4.90517963 -4.60414964 -4.60414964 -4.30320691 -4.30320691 -4.00217692 -4.00217692]	[36698. 36922. 36890. 36931. 36995. 37048. 36068. 36727. 34495. 35425. 32958. 33524. 31816. 32901. 23785. 23866. 18881. 19534. 14483. 14769. 11164. 11944. 9238. 9803.]	[37095 36744 36907 38329 36593 35447 37061 39222 37686 37060 37201 39042 38089 36332 39154 38993 37561 35825 37254 37475 36507 37164 38670 36706 35613 36677 38687 37079 36106 37419]	[7976 7601 7437 7533 7811 7446 7256 7411 7701 7434 7654 7762 7465 7268 7436 7782 7438 7268 7424 7981 7582 7353 7432 7603 7267 7118 7167 7577 7327 7174 7358]
CVD-0018256	[-7.30102999 -7.30102999 -6.99999999 -6.99999999 -6.71219826 -6.71219826 -6.41116826 -6.41116826 -6.11013827 -6.11013827 -5.80910827 -5.80910827 -5.60414964 -5.60414964 -5.12708657 -5.12708657 -4.90517963 -4.90517963 -4.60414964 -4.60414964 -4.30320691 -4.30320691 -4.00217692 -4.00217692]	[21737. 21965. 22541. 22704. 21655. 21729. 21717. 22230. 20058. 20568. 19005. 19899. 16165. 16471. 12400. 12710. 10444. 10583. 8814. 8984. 7303. 7433. 6989. 7247.]	[21902 22115 20907 22331 21215 22001 21601 21754 21199 21658 21149 21668 21258 22319 21747 22135 22333 22334 21606 22096 22470 22841 21625 22777 21443 22216 21194 22442 21134 22317 21026 22452]	[6134 5870 6190 6329 6069 5866 6029 6207 6005 5844 5920 6064 6244 5970 6125 6449 6161 5939 6175 6271 5975 6280 6205 6010 5886 6067 5946 6081 5765 5995]
CVD-0018255	[-7.30102999 -7.30102999 -6.99999999 -6.99999999 -6.71219826 -6.71219826 -6.41116826 -6.41116826 -6.11013827 -6.11013827 -5.80910827 -5.80910827 -5.60414964 -5.60414964 -5.12708657 -5.12708657 -4.90517963 -4.90517963 -4.60414964 -4.60414964 -4.30320691 -4.30320691 -4.00217692 -4.00217692]	[36224. 36598. 37045. 37153. 35251. 36963. 35960. 37283. 35995. 36383. 35843. 36783. 33355. 33860. 29062. 29082. 24803. 24838. 19990. 20334. 15275. 15615. 13708. 14610.]	[37095 36744 36907 38329 36593 35447 37061 39222 37686 37060 37201 39042 38089 36332 39154 38993 37561 35825 37254 37475 36507 37164 38670 36706 35613 36677 38687 37079 36106 37419]	[7976 7601 7437 7533 7811 7446 7256 7411 7701 7434 7654 7762 7465 7268 7436 7782 7438 7268 7424 7981 7582 7353 7432 7603 7267 7118 7167 7577 7327 7174 7358]
CVD-0018253	[-7.30102999 -7.30102999 -6.99999999 -6.99999999 -6.71219826 -6.71219826 -6.41116826 -6.41116826 -6.11013827 -6.11013827 -5.80910827 -5.80910827 -5.60414964 -5.60414964 -5.12708657 -5.12708657 -4.90517963 -4.90517963 -4.60414964 -4.60414964 -4.30320691 -4.30320691 -4.00217692 -4.00217692]	[29864. 30336. 29643. 29677. 28598. 30236. 27673. 28511. 24185. 25440. 21322. 21795. 17368. 17891. 12508. 12517. 10901. 11195. 9560. 9736. 8444. 8565. 9889. 9955.]	[30013 30070 31228 30493 29396 29474 29138 29511 30038 29614 29397 30182 29539 29958 30420 31088 29147 30193 29985 29812 31019 30331 30463 30831 29498 29697 29212 29866 29643 29691 28709 29879]	[7692 7675 7787 7947 7632 7473 7556 8046 7738 7621 7713 7669 7526 7388 7550 7674 7570 7452 7580 7711 7628 7752 8015 7515 7440 7510 7916 7509 8027]
CVD-0018252	[-7.30102999 -7.30102999 -6.99999999 -6.99999999 -6.71219826 -6.71219826 -6.41116826 -6.41116826 -6.11013827 -6.11013827 -5.80910827 -5.80910827 -5.60414964 -5.60414964 -5.12708657 -5.12708657 -4.90517963 -4.90517963 -4.60414964 -4.60414964 -4.30320691 -4.30320691 -4.00217692 -4.00217692]	[22410. 22822. 23198. 23539. 21550. 21763. 22499. 22974. 21590. 22104. 22487. 22823. 20911. 20936. 19713. 19915. 17124. 17168. 14841. 15151. 11237. 11403. 9665. 9969.]	[21902 22115 20907 22331 21215 22001 21601 21754 21199 21658 21149 21668 21258 22319 21747 22135 22333 22334 21606 22096 22470 22841 21625 22777 21443 22216 21194 22442 21134 22317 21026 22452]	[6134 5870 6190 6329 6069 5866 6029 6207 6005 5844 5920 6064 6244 5970 6125 6449 6161 5939 6175 6271 5975 6280 6205 6010 5886 6067 5946 6081 5765 5995]
CVD-0018251	[-7.30102999 -7.30102999 -6.99999999 -6.99999999 -6.71219826 -6.71219826 -6.41116826 -6.41116826 -6.11013827 -6.11013827 -5.80910827 -5.80910827 -5.60414964 -5.60414964 -5.12708657 -5.12708657 -4.90517963 -4.90517963 -4.60414964 -4.60414964 -4.30320691 -4.30320691 -4.00217692 -4.00217692]	[19367. 20895. 19954. 21662. 17644. 20087. 17238. 20042. 18158. 18551. 16655. 17310. 13906. 14299. 10509. 10912. 8799. 8804. 7681. 8771. 5824. 6566. 5776. 6472.]	[18969 18207 17879 18388 19369 18500 18388 19395 19512 19148 18966 19453 20848 20395 19221 21906 20336 21050 20306 21268 22593 22045 20848 21686 22191 21278 20662 21301 21673 21645 20908 21758]	[5129 4855 4853 5023 5187 5103 5026 5144 5295 5176 5349 5239 5462 5465 5537 5666 5593 5656 5729 5761 5638 5804 5867 5665 5491 5639 5772 5607 5439 5778]
CVD-0018250	[-7.30102999 -7.30102999 -6.99999999 -6.99999999 -6.71219826 -6.71219826 -6.41116826 -6.41116826 -6.11013827 -6.11013827 -5.80910827 -5.80910827 -5.60414964 -5.60414964 -5.12708657 -5.12708657 -4.90517963 -4.90517963 -4.60414964 -4.60414964 -4.30320691 -4.30320691 -4.00217692 -4.00217692]	[21665. 21944. 22356. 23444. 21596. 21769. 22126. 22507. 20232. 21175. 19399. 20820. 17290. 17551. 13418. 13854. 11068. 11309. 9534. 9577. 7543. 7699. 7130. 7554.]	[21902 22115 20907 22331 21215 22001 21601 21754 21199 21658 21149 21668 21258 22319 21747 22135 22333 22334 21606 22096 22470 22841 21625 22777 21443 22216 21194 22442 21134 22317 21026 22452]	[6134 5870 6190 6329 6069 5866 6029 6207 6005 5844 5920 6064 6244 5970 6125 6449 6161 5939 6175 6271 5975 6280 6205 6010 5886 6067 5946 6081 5765 5995]
CVD-0018249	[-7.30102999 -7.30102999 -6.99999999 -6.99999999 -6.71219826 -6.71219826 -6.41116826 -6.41116826 -6.11013827 -6.11013827 -5.80910827 -5.80910827 -5.60414964 -5.60414964 -5.12708657 -5.12708657 -4.90517963 -4.90517963 -4.60414964 -4.60414964 -4.30320691 -4.30320691 -4.00217692 -4.00217692]	[25338. 26889. 19454. 21662. 15094. 16328. 12245. 13316. 9163. 10046. 9325. 10120. 8837. 8985. 8759. 9050. 8110. 8551. 8572. 8817. 8308. 8498. 8718. 8878.]	[41382 39696 37992 39185 37264 35387 34931 36175 34225 35675 34601 36084 35707 35634 36422 35888 42100 40068 39506 40405 40354 39850 39404 39701 37439 37224 35807 37353 37578 37728 35889 37584]	[8141 7947 8076 8214 8167 7828 8080 8203 8188 8112 8116 8276 7934 7872 7987 8000 7828 8005 8121 7963 8000 8042 7914 8034 8203 8003 8115]
CVD-0018248	[-7.30102999 -7.30102999 -6.99999999 -6.99999999 -6.71219826 -6.71219826 -6.41116826 -6.41116826 -6.11013827 -6.11013827 -5.80910827 -5.80910827 -5.60414964 -5.60414964 -5.12708657 -5.12708657 -4.90517963 -4.90517963 -4.60414964 -4.60414964 -4.30320691 -4.30320691 -4.00217692 -4.00217692]	[22525. 26193. 24119. 24200. 18789. 19676. 15182. 15831. 11781. 12135. 9430. 9684. 8568. 8602. 7233. 7433. 6698. 6753. 6636. 6693. 6487. 6674. 6433. 6673.]	[29549 27560 28898 29734 29928 28575 28622 29155 30466 29673 29274 29841 29789 29227 28343 28939 30253 29222 28662 29051 30644 29504 29466 29343 29805 28724 28477 29405 29984 28965 28554 29290]	[6627 6146 6098 6290 6568 6294 6059 6241 6702 6342 6282 6324 6481 6085 6178 6244 6403 6142 6006 6201 6646 6259 6130 6360 6483 6078 6085 6075 6490 6086 6003 6207]
CVD-0018240	[-7.30102999 -7.30102999 -6.99999999 -6.99999999 -6.71219826 -6.71219826 -6.41116826 -6.41116826 -6.11013827 -6.11013827 -5.80910827 -5.80910827 -5.60414964 -5.60414964 -5.12708657 -5.12708657 -4.90517963 -4.90517963 -4.60414964 -4.60414964 -4.30320691 -4.30320691 -4.00217692 -4.00217692]	[30911. 31791. 30274. 33026. 25662. 27396. 22437. 22754. 18165. 18476. 15071. 15507. 13125. 13426. 10704. 11105. 10455. 10505. 10124. 10195. 9573. 9957. 9650. 9983.]	[29204 28515 29673 31400 30448 31298 30844 30240 29174 30258 31060 28856 30628 29952 30709 29327 30640 30427 29830 30167 30602 29419 28709 30119 29969 31155 30273 29727]	[9079 8782 9195 9413 8899 8957 9032 9328 9103 9455 9000 9022 8953 9243 9103 8933 9146 8688 9218 9407 9216 9124 8860 9217 9237 9106 9073]
CVD-0018239	[-7.30102999 -7.30102999 -6.99999999 -6.99999999 -6.71219826 -6.71219826 -6.41116826 -6.41116826 -6.11013827 -6.11013827 -5.80910827 -5.80910827 -5.60414964 -5.60414964 -5.12708657 -5.12708657 -4.90517963 -4.90517963 -4.60414964 -4.60414964 -4.30320691 -4.30320691 -4.00217692 -4.00217692]	[28503. 30059. 30368. 31051. 25729. 26001. 22675. 24450. 17765. 18893. 15005. 15994. 13058. 13916. 11079. 11174. 10503. 10517. 9774. 10383. 9424. 9694. 9156. 9487.]	[29204 28515 29673 31400 30448 31298 30844 30240 29174 30258 31060 28856 30628 29952 30709 29327 30640 30427 29830 30167 30602 29419 28709 30119 29969 31155 30273 29727]	[9079 8782 9195 9413 8899 8957 9032 9328 9103 9455 9000 9022 8953 9243 9103 8933 9146 8688 9218 9407 9216 9124 8860 9217 9237 9106 9073]
CVD-0018238	[-7.30102999 -7.30102999 -6.99999999 -6.99999999 -6.71219826 -6.71219826 -6.41116826 -6.41116826 -6.11013827 -6.11013827 -5.80910827 -5.80910827 -5.60414964 -5.60414964 -5.12708657 -5.12708657 -4.90517963 -4.90517963 -4.60414964 -4.60414964 -4.30320691 -4.30320691 -4.00217692 -4.00217692]	[30382. 30424. 31353. 31736. 30159. 30472. 28943. 32580. 30345. 30892. 29894. 32041. 29890. 30233. 28199. 30933. 29052. 29280. 24305. 28281. 22914. 24216. 18607. 19508.]	[29204 28515 29673 31400 30448 31298 30844 30240 29174 30258 31060 28856 30628 29952 30709 29327 30640 30427 29830 30167 30602 29419 28709 30119 29969 31155 30273 29727]	[9079 8782 9195 9413 8899 8957 9032 9328 9103 9455 9000 9022 8953 9243 9103 8933 9146 8688 9218 9407 9216 9124 8860 9217 9237 9106 9073]
CVD-0018217	[-7.30102999 -7.30102999 -6.99999999 -6.99999999 -6.71219826 -6.71219826 -6.41116826 -6.41116826 -6.11013827 -6.11013827 -5.80910827 -5.80910827 -5.60414964 -5.60414964 -5.12708657 -5.12708657 -4.90517963 -4.90517963 -4.60414964 -4.60414964 -4.30320691 -4.30320691 -4.00217692 -4.00217692]	[18423. 18630. 15977. 18456. 11374. 12846. 9815. 10854. 7490. 8438. 6452. 7074. 5767. 5971. 5324. 5494. 5441. 6010. 5244. 6104. 5008. 5761. 5156. 7474.]	[18969 18207 17879 18388 19369 18500 18388 19395 19512 19148 18966 19453 20848 20395 19221 21906 20336 21050 20306 21268 22593 22045 20848 21686 22191 21278 20662 21301 21673 21645 20908 21758]	[5129 4855 4853 5023 5187 5103 5026 5144 5295 5176 5349 5239 5462 5465 5537 5666 5593 5656 5729 5761 5638 5804 5867 5665 5491 5639 5772 5607 5439 5778]
CVD-0018215	[-7.30102999 -7.30102999 -6.99999999 -6.99999999 -6.71219826 -6.71219826 -6.41116826 -6.41116826 -6.11013827 -6.11013827 -5.80910827 -5.80910827 -5.60414964 -5.60414964 -5.12708657 -5.12708657 -4.90517963 -4.90517963 -4.60414964 -4.60414964 -4.30320691 -4.30320691 -4.00217692 -4.00217692]	[18533. 18804. 16312. 17030. 13528. 13574. 11386. 11942. 8658. 9295. 7693. 8192. 7086. 7429. 6500. 6851. 6527. 6617. 6590. 6697. 6351. 6463. 6751. 6845.]	[21902 22115 20907 22331 21215 22001 21601 21754 21199 21658 21149 21668 21258 22319 21747 22135 22333 22334 21606 22096 22470 22841 21625 22777 21443 22216 21194 22442 21134 22317 21026 22452]	[6134 5870 6190 6329 6069 5866 6029 6207 6005 5844 5920 6064 6244 5970 6125 6449 6161 5939 6175 6271 5975 6280 6205 6010 5886 6067 5946 6081 5765 5995]
CVD-0018209	[-7.30102999 -7.30102999 -6.99999999 -6.99999999 -6.71219826 -6.71219826 -6.41116826 -6.41116826 -6.11013827 -6.11013827 -5.80910827 -5.80910827 -5.60414964 -5.60414964 -5.12708657 -5.12708657 -4.90517963 -4.90517963 -4.60414964 -4.60414964 -4.30320691 -4.30320691 -4.00217692 -4.00217692]	[16634. 16900. 16123. 16583. 14449. 14868. 12135. 12856. 10377. 10820. 9075. 9735. 8608. 8785. 7684. 7826. 7956. 8052. 7944. 8014. 7861. 7969. 7523. 8017.]	[16569 17604 17444 17594 17716 17688 17220 18476 17488 18014 17491 18146 17987 17987 18200 18117 17532 17897 18529 18674 18091 18485 18216 17506 18275 18331 17325 18216]	[7922 7658 7301 7612 7911 7894 7396 7759 7997 7851 7703 7804 6849 7612 7620 8058 7620 7411 7605 8124 7868 7501 7796 6881 7603 7367 7740 7375 7618 7246 7621]
CVD-0018208	[-7.30102999 -7.30102999 -6.99999999 -6.99999999 -6.71219826 -6.71219826 -6.41116826 -6.41116826 -6.11013827 -6.11013827 -5.80910827 -5.80910827 -5.60414964 -5.60414964 -5.12708657 -5.12708657 -4.90517963 -4.90517963 -4.60414964 -4.60414964 -4.30320691 -4.30320691 -4.00217692 -4.00217692]	[25008. 25041. 21993. 23107. 18730. 18775. 14718. 15263. 11210. 11882. 9671. 10289. 8448. 8471. 7606. 7767. 7043. 7124. 7177. 7274. 6712. 6815. 7006. 7209.]	[27214 28182 28256 28212 27858 27575 28009 27946 28029 28680 28082 28296 28026 28577 28104 27435 28388 28116 28778 29012 29221 29089 29157 28896 28663 28220 28816 28586 28343 28198 28813]	[6216 6275 6025 6183 6286 6050 6186 6315 6306 6300 6626 6236 6131 6176 6183 6263 6205 6292 6422 6263 6385 6369 6088 6340 6569 6334 6131 6332]
CVD-0018193	[-7.30102999 -7.30102999 -6.99999999 -6.99999999 -6.71219826 -6.71219826 -6.41116826 -6.41116826 -6.11013827 -6.11013827 -5.80910827 -5.80910827 -5.60414964 -5.60414964 -5.12708657 -5.12708657 -4.90517963 -4.90517963 -4.60414964 -4.60414964 -4.30320691 -4.30320691 -4.00217692 -4.00217692]	[85421. 87806. 84636. 86526. 73929. 74649. 66967. 68276. 52000. 53582. 41744. 42990. 33297. 34512. 25255. 25779. 23558. 23617. 21998. 22054. 20550. 21071. 20214. 20255.]	[85411 84838 87140 89011 87834 87940 87320 87357 87958 88631 87820 88222 87451 85714 87240 88451 84720 87901 86963 84492 87120 91490 86506 84604 87562]	[341 322 259 281 334 307 257 283 330 307 249 272 298 282 228 246 356 342 286 300 293 267 221 235 299 288 224 253 329 322 268 280]
CVD-0018189	[-7.30102999 -7.30102999 -6.99999999 -6.99999999 -6.71219826 -6.71219826 -6.41116826 -6.41116826 -6.11013827 -6.11013827 -5.80910827 -5.80910827 -5.60414964 -5.60414964 -5.12708657 -5.12708657 -4.90517963 -4.90517963 -4.60414964 -4.60414964 -4.30320691 -4.30320691 -4.00217692 -4.00217692]	[40273. 41068. 41015. 41204. 39570. 39674. 40229. 41324. 39910. 41291. 41562. 42415. 39500. 40622. 39338. 41410. 39917. 40404. 40169. 40861. 34830. 35064. 31482. 31574.]	[39070 39134 39747 39352 40930 39500 37830 40067 39816 39904 40196 41172 40125 39707 39443 39697 37383 40161 39886 39918 38995 38530 39014 37578 39517 38769 40195]	[10368 10148 10351 10062 10618 10329 10469 10573 10454 10321 10462 10180 10619 10511 10534 10239 10582 10493 10576 10533 10561 10447 10584 10227 10008 10139 10221 10315 10159 10323]
CVD-0018179	[-7.30102999 -7.30102999 -6.99999999 -6.99999999 -6.71219826 -6.71219826 -6.41116826 -6.41116826 -6.11013827 -6.11013827 -5.80910827 -5.80910827 -5.60414964 -5.60414964 -5.12708657 -5.12708657 -4.90517963 -4.90517963 -4.60414964 -4.60414964 -4.30320691 -4.30320691 -4.00217692 -4.00217692]	[36498. 37100. 35730. 37154. 35352. 36989. 35606. 36934. 35831. 37611. 35681. 36289. 34529. 34770. 30211. 30738. 27848. 28026. 22649. 23001. 16819. 17260. 12992. 13069.]	[37262 37356 36729 37719 36653 36879 36838 36709 36835 37146 35677 36140 36419 36180 36759 36849 37286 36552 36405 36928 36820 36461 36643 35892 36859 37021]	[8099 7817 7899 7955 7712 8046 7698 8058 7727 7787 7726 8036 7615 7692 7795 7914 7727 7823 7653 8176 7837 7785 7894 7915 7627 7479 7624 8007 7678 7693 7694]
CVD-0018178	[-7.30102999 -7.30102999 -6.99999999 -6.99999999 -6.71219826 -6.71219826 -6.41116826 -6.41116826 -6.11013827 -6.11013827 -5.80910827 -5.80910827 -5.60414964 -5.60414964 -5.12708657 -5.12708657 -4.90517963 -4.90517963 -4.60414964 -4.60414964 -4.30320691 -4.30320691 -4.00217692 -4.00217692]	[36771. 38015. 37536. 38139. 35738. 37024. 36164. 37700. 36394. 37135. 37579. 37842. 35436. 36354. 36369. 36776. 36517. 36660. 37005. 37534. 34414. 34992. 33097. 34017.]	[37262 37356 36729 37719 36653 36879 36838 36709 36835 37146 35677 36140 36419 36180 36759 36849 37286 36552 36405 36928 36820 36461 36643 35892 36859 37021]	[8099 7817 7899 7955 7712 8046 7698 8058 7727 7787 7726 8036 7615 7692 7795 7914 7727 7823 7653 8176 7837 7785 7894 7915 7627 7479 7624 8007 7678 7693 7694]
CVD-0018161	[-7.30102999 -7.30102999 -6.99999999 -6.99999999 -6.71219826 -6.71219826 -6.41116826 -6.41116826 -6.11013827 -6.11013827 -5.80910827 -5.80910827 -5.60414964 -5.60414964 -5.12708657 -5.12708657 -4.90517963 -4.90517963 -4.60414964 -4.60414964 -4.30320691 -4.30320691 -4.00217692 -4.00217692]	[35537. 36412. 35628. 35742. 34758. 36089. 35449. 35979. 34489. 36525. 34858. 35921. 35103. 35826. 35325. 35433. 33377. 34835. 34124. 34213. 33129. 34370. 32828. 33488.]	[37030 35858 35329 36590 36043 34827 34374 35247 36562 36636 35769 36070 36422 37152 37209 36278 37148 35766 35121 35275 36753 36072 36023 35944 36318 35282 34894 35196 35614 36496 36930 35723]	[7803 7473 7404 7470 7672 7370 7213 7272 7749 7578 7521 7554 7577 7602 7595 7635 7363 7284 7272 7796 7481 7374 7543 7569 7371 7434 7196 7601 7405 7354 7362]
CVD-0018160	[-7.30102999 -7.30102999 -6.99999999 -6.99999999 -6.71219826 -6.71219826 -6.41116826 -6.41116826 -6.11013827 -6.11013827 -5.80910827 -5.80910827 -5.60414964 -5.60414964 -5.12708657 -5.12708657 -4.90517963 -4.90517963 -4.60414964 -4.60414964 -4.30320691 -4.30320691 -4.00217692 -4.00217692]	[36820. 37217. 37343. 38020. 36517. 36650. 37543. 37631. 35997. 36815. 36778. 37618. 36684. 36867. 37451. 37743. 35554. 35936. 36491. 37357. 35401. 35853. 35531. 36121.]	[39031 37838 36928 38217 37758 37335 35999 37074 37966 38116 37330 38781 38451 37104 36838 37465 37972 37443 36056 36967 39191 37892 37043 37720 37900 37289 35972 36857 38006 37570 36476 37551]	[7827 7511 7327 7466 7719 7473 7301 7482 7603 7520 7385 7664 7627 7387 7426 7426 7585 7395 7155 7430 7742 7603 7205 7280 7458 7189 7069 7168 7539 7348 7189 7331]
CVD-0018156	[-7.30102999 -7.30102999 -6.99999999 -6.99999999 -6.71219826 -6.71219826 -6.41116826 -6.41116826 -6.11013827 -6.11013827 -5.80910827 -5.80910827 -5.60414964 -5.60414964 -5.12708657 -5.12708657 -4.90517963 -4.90517963 -4.60414964 -4.60414964 -4.30320691 -4.30320691 -4.00217692 -4.00217692]	[37251. 37494. 37552. 37883. 36543. 37074. 37400. 37819. 36313. 36998. 37299. 37795. 36658. 37638. 37303. 37358. 35057. 35989. 34009. 35183. 32994. 33589. 28946. 30586.]	[39031 37838 36928 38217 37758 37335 35999 37074 37966 38116 37330 38781 38451 37104 36838 37465 37972 37443 36056 36967 39191 37892 37043 37720 37900 37289 35972 36857 38006 37570 36476 37551]	[7827 7511 7327 7466 7719 7473 7301 7482 7603 7520 7385 7664 7627 7387 7426 7426 7585 7395 7155 7430 7742 7603 7205 7280 7458 7189 7069 7168 7539 7348 7189 7331]
CVD-0018146	[-7.30102999 -7.30102999 -6.99999999 -6.99999999 -6.71219826 -6.71219826 -6.41116826 -6.41116826 -6.11013827 -6.11013827 -5.80910827 -5.80910827 -5.60414964 -5.60414964 -5.12708657 -5.12708657 -4.90517963 -4.90517963 -4.60414964 -4.60414964 -4.30320691 -4.30320691 -4.00217692 -4.00217692]	[36611. 36826. 36184. 37994. 35518. 36957. 35758. 37351. 36852. 37099. 37576. 37659. 35564. 36552. 35241. 36788. 36230. 36407. 36082. 37652. 34252. 34880. 32178. 33037.]	[37262 37356 36729 37719 36653 36879 36838 36709 36835 37146 35677 36140 36419 36180 36759 36849 37286 36552 36405 36928 36820 36461 36643 35892 36859 37021]	[8099 7817 7899 7955 7712 8046 7698 8058 7727 7787 7726 8036 7615 7692 7795 7914 7727 7823 7653 8176 7837 7785 7894 7915 7627 7479 7624 8007 7678 7693 7694]
CVD-0018144	[-7.30102999 -7.30102999 -6.99999999 -6.99999999 -6.71219826 -6.71219826 -6.41116826 -6.41116826 -6.11013827 -6.11013827 -5.80910827 -5.80910827 -5.60414964 -5.60414964 -5.12708657 -5.12708657 -4.90517963 -4.90517963 -4.60414964 -4.60414964 -4.30320691 -4.30320691 -4.00217692 -4.00217692]	[35993. 36472. 35656. 35995. 35485. 35569. 35452. 35544. 34395. 36128. 34898. 35895. 35404. 36200. 35636. 35648. 33733. 35054. 34022. 35312. 33639. 33760. 32388. 33754.]	[37030 35858 35329 36590 36043 34827 34374 35247 36562 36636 35769 36070 36422 37152 37209 36278 37148 35766 35121 35275 36753 36072 36023 35944 36318 35282 34894 35196 35614 36496 36930 35723]	[7803 7473 7404 7470 7672 7370 7213 7272 7749 7578 7521 7554 7577 7602 7595 7635 7363 7284 7272 7796 7481 7374 7543 7569 7371 7434 7196 7601 7405 7354 7362]
CVD-0018139	[-8.30103001 -8.30103001 -8.00000001 -8.00000001 -7.72124641 -7.72124641 -7.40893538 -7.40893538 -7.10790539 -7.10790539 -6.8096683 -6.8096683 -6.60380066 -6.60380066 -6.12726118 -6.12726118 -5.90517963 -5.90517963 -5.60414964 -5.60414964 -5.30320692 -5.30320692 -5.00217693 -5.00217693]	[32599. 33301. 28987. 29591. 27606. 30627. 24424. 24616. 17319. 18037. 15549. 15807. 12332. 13583. 8432. 8634. 8088. 9388. 6598. 6823. 6882. 7938. 5969. 6016.]	[29549 25181 27439 25582 30052 25197 28483 25573 30741 26672 29467 26951 31157 27984 28177 28009 32386 28238 27949 27735 32307 27753 29699 26847 31390 27196 25603 32832 27023 28979 26212]	[4977 5361 4962 5383 5176 5092 5096 5222 5336 5168 5290 5168 5465 5252 5405 5303 5487 5052 5366 5095 5471 5164 5307 5219 5266 4915 5341 4919 5682 4880 4746]
CVD-0018139	[-8.30103001 -8.30103001 -8.00000001 -8.00000001 -7.71219826 -7.71219826 -7.41116826 -7.41116826 -7.11013827 -7.11013827 -6.80910827 -6.80910827 -6.60414963 -6.60414963 -6.12708657 -6.12708657 -5.90517963 -5.90517963 -5.60414964 -5.60414964 -5.30320692 -5.30320692 -5.00217693 -5.00217693]	[124266. 126171. 112051. 123160. 87655. 117110. 102058. 105001. 77387. 77587. 54065. 58528. 41755. 45519. 24182. 27210. 20375. 21382. 16698. 16915. 14787. 15086. 13730. 14602.]	[146390 122687 140873 124221 145288 124424 139843 111508 145046 125782 139725 126371 144051 127043 138165 127516 152495 130424 137260 129663 148828 130095 134574 126203 137398 117356 112338 129320 99185 121037]	[14303 10695 13151 10708 13046 10860 13022 11179 13091 11215 13002 14386 13516 11742 13231 11773 13155 12921 12784 11604 14183 12066 12916 11292 12570 11148 12029 9434 12443 12006]
CVD-0018139	[-7.30102999 -7.30102999 -6.99999999 -6.99999999 -6.71219826 -6.71219826 -6.41116826 -6.41116826 -6.11013827 -6.11013827 -5.80910827 -5.80910827 -5.60414964 -5.60414964 -5.12708657 -5.12708657 -4.90517963 -4.90517963 -4.60414964 -4.60414964 -4.30320691 -4.30320691 -4.00217692 -4.00217692]	[25237. 25644. 19954. 20816. 15131. 15587. 12451. 12853. 10722. 10852. 9627. 9830. 8743. 8937. 8388. 8626. 8460. 8963. 8536. 8712. 8209. 8388. 8480. 8579.]	[41594 41287 41474 38776 41485 39346 41674 39455 41938 40235 42058 44249 41000 43296 41446 42289 41288 40444 42057 40225 42146 37752 41544 38845 42285 41228 40050]	[8418 8208 7920 8110 8097 7677 7902 8274 8173 7860 8168 8405 8002 8124 8221 7855 7645 8010 8235 8172 7437 7994 7409 8052 7965 7454 8105 8041]
CVD-0018065	[-7.30102999 -7.30102999 -6.99999999 -6.99999999 -6.71219826 -6.71219826 -6.41116826 -6.41116826 -6.11013827 -6.11013827 -5.80910827 -5.80910827 -5.60414964 -5.60414964 -5.12708657 -5.12708657 -4.90517963 -4.90517963 -4.60414964 -4.60414964 -4.30320691 -4.30320691 -4.00217692 -4.00217692]	[42379. 44403. 46877. 48078. 40475. 41415. 40317. 40458. 31786. 32375. 27366. 28516. 21973. 22033. 15288. 15968. 13529. 14831. 12166. 12827. 11353. 11902. 12432. 12865.]	[38666 41738 43925 40873 44507 40697 41102 43945 40703 43798 42479 41654 41922 43994 44218 44801 42474 43900 43875 43795 42333 43493 41015 42269 40975 42706 42213 43848 42241 44254]	[9328 9080 9477 9234 8870 9664 9618 9174 9510 8722 9383 8939 9370 9400 9441 9056 9411 9232 9587 9349 9613 9292 8831 9144 8620 9403 8869 9434]
CVD-0018064	[-7.30102999 -7.30102999 -6.99999999 -6.99999999 -6.71219826 -6.71219826 -6.41116826 -6.41116826 -6.11013827 -6.11013827 -5.80910827 -5.80910827 -5.60414964 -5.60414964 -5.12708657 -5.12708657 -4.90517963 -4.90517963 -4.60414964 -4.60414964 -4.30320691 -4.30320691 -4.00217692 -4.00217692]	[42047. 43981. 45571. 45848. 42694. 43786. 44436. 45367. 43171. 45663. 44436. 47509. 41367. 42806. 43002. 46131. 24515. 38394. 40880. 42693. 23961. 24902. 24768. 24905.]	[38666 41738 43925 40873 44507 40697 41102 43945 40703 43798 42479 41654 41922 43994 44218 44801 42474 43900 43875 43795 42333 43493 41015 42269 40975 42706 42213 43848 42241 44254]	[9328 9080 9477 9234 8870 9664 9618 9174 9510 8722 9383 8939 9370 9400 9441 9056 9411 9232 9587 9349 9613 9292 8831 9144 8620 9403 8869 9434]
CVD-0018061	[-7.30102999 -7.30102999 -6.99999999 -6.99999999 -6.71219826 -6.71219826 -6.41116826 -6.41116826 -6.11013827 -6.11013827 -5.80910827 -5.80910827 -5.60414964 -5.60414964 -5.12708657 -5.12708657 -4.90517963 -4.90517963 -4.60414964 -4.60414964 -4.30320691 -4.30320691 -4.00217692 -4.00217692]	[25347. 25376. 22430. 22714. 17359. 17956. 13832. 13930. 10383. 10698. 8860. 9252. 8220. 8272. 7307. 7398. 6746. 6822. 6655. 6963. 6596. 6638. 6797. 6829.]	[27214 28182 28256 28212 27858 27575 28009 27946 28029 28680 28082 28296 28026 28577 28104 27435 28388 28116 28778 29012 29221 29089 29157 28896 28663 28220 28816 28586 28343 28198 28813]	[6216 6275 6025 6183 6286 6050 6186 6315 6306 6300 6626 6236 6131 6176 6183 6263 6205 6292 6422 6263 6385 6369 6088 6340 6569 6334 6131 6332]
CVD-0018053	[-7.30102999 -7.30102999 -6.99999999 -6.99999999 -6.71219826 -6.71219826 -6.41116826 -6.41116826 -6.11013827 -6.11013827 -5.80910827 -5.80910827 -5.60414964 -5.60414964 -5.12708657 -5.12708657 -4.90517963 -4.90517963 -4.60414964 -4.60414964 -4.30320691 -4.30320691 -4.00217692 -4.00217692]	[19370. 28027. 23868. 25382. 20279. 20909. 17032. 17454. 13292. 13417. 10635. 11078. 9065. 9070. 7758. 7816. 7398. 7654. 7334. 7553. 6740. 6824. 6781. 6817.]	[27214 28182 28256 28212 27858 27575 28009 27946 28029 28680 28082 28296 28026 28577 28104 27435 28388 28116 28778 29012 29221 29089 29157 28896 28663 28220 28816 28586 28343 28198 28813]	[6216 6275 6025 6183 6286 6050 6186 6315 6306 6300 6626 6236 6131 6176 6183 6263 6205 6292 6422 6263 6385 6369 6088 6340 6569 6334 6131 6332]
CVD-0018040	[-7.30102999 -7.30102999 -6.99999999 -6.99999999 -6.71219826 -6.71219826 -6.41116826 -6.41116826 -6.11013827 -6.11013827 -5.80910827 -5.80910827 -5.60414964 -5.60414964 -5.12708657 -5.12708657 -4.90517963 -4.90517963 -4.60414964 -4.60414964 -4.30320691 -4.30320691 -4.00217692 -4.00217692]	[40272. 40548. 38483. 39192. 39911. 39991. 37621. 39039. 40286. 41647. 38463. 38511. 39565. 39951. 36490. 39016. 39343. 40057. 36257. 38354. 37926. 38901. 33939. 35453.]	[39070 39134 39747 39352 40930 39500 37830 40067 39816 39904 40196 41172 40125 39707 39443 39697 37383 40161 39886 39918 38995 38530 39014 37578 39517 38769 40195]	[10368 10148 10351 10062 10618 10329 10469 10573 10454 10321 10462 10180 10619 10511 10534 10239 10582 10493 10576 10533 10561 10447 10584 10227 10008 10139 10221 10315 10159 10323]
CVD-0018033	[-7.30102999 -7.30102999 -6.99999999 -6.99999999 -6.71219826 -6.71219826 -6.41116826 -6.41116826 -6.11013827 -6.11013827 -5.80910827 -5.80910827 -5.60414964 -5.60414964 -5.12708657 -5.12708657 -4.90517963 -4.90517963 -4.60414964 -4.60414964 -4.30320691 -4.30320691 -4.00217692 -4.00217692]	[30820. 32766. 30576. 30975. 29349. 31599. 30911. 33406. 28858. 31258. 30433. 32415. 29235. 31264. 29930. 31449. 30120. 30716. 30207. 30916. 26340. 26720. 23508. 23527.]	[32593 30868 32173 31270 32109 30481 31732 30902 32381 30962 31134 30818 31891 30837 30333 30852 32416 30824 30250 30875 32039 32548 30166 31960 31399 30372 28985 31470 30707 31222 29105 31411]	[8067 7701 7868 7612 7967 7558 7389 7503 8044 7613 7544 7599 7857 7451 7442 7489 7770 7456 7283 7362 8020 7740 7367 7685 7582 7471 7047 7525 7354 7782 7735]
CVD-0017994	[-7.30102999 -7.30102999 -6.99999999 -6.99999999 -6.71219826 -6.71219826 -6.41116826 -6.41116826 -6.11013827 -6.11013827 -5.80910827 -5.80910827 -5.60414964 -5.60414964 -5.12708657 -5.12708657 -4.90517963 -4.90517963 -4.60414964 -4.60414964 -4.30320691 -4.30320691 -4.00217692 -4.00217692]	[26812. 27355. 25475. 26287. 25169. 26154. 22411. 23144. 19327. 20074. 16102. 16506. 14713. 15165. 11903. 12088. 10816. 11110. 10396. 10628. 10438. 10670. 11363. 11945.]	[28088 25864 27079 27094 27352 25681 25911 26083 26800 26338 26854 26376 26808 26660 26791 25648 26943 26513 26328 26866 27405 26683 26369 26664 26494 27975 26110 27039 26543]	[10334 9880 9904 10004 10355 9596 9615 9490 9778 10038 9783 9579 9667 9531 9758 9700 9826 9960 9895 9935 9763 9736 9718 9663 9800 9805]
CVD-0017986	[-7.30102999 -7.30102999 -6.99999999 -6.99999999 -6.71219826 -6.71219826 -6.41116826 -6.41116826 -6.11013827 -6.11013827 -5.80910827 -5.80910827 -5.60414964 -5.60414964 -5.12708657 -5.12708657 -4.90517963 -4.90517963 -4.60414964 -4.60414964 -4.30320691 -4.30320691 -4.00217692 -4.00217692]	[19195. 21520. 19302. 22259. 18541. 20947. 18673. 21529. 21328. 21617. 21832. 22153. 20954. 20981. 21166. 21260. 20306. 20469. 18979. 19654. 15431. 16328. 12181. 13899.]	[18969 18207 17879 18388 19369 18500 18388 19395 19512 19148 18966 19453 20848 20395 19221 21906 20336 21050 20306 21268 22593 22045 20848 21686 22191 21278 20662 21301 21673 21645 20908 21758]	[5129 4855 4853 5023 5187 5103 5026 5144 5295 5176 5349 5239 5462 5465 5537 5666 5593 5656 5729 5761 5638 5804 5867 5665 5491 5639 5772 5607 5439 5778]
CVD-0017976	[-7.30102999 -7.30102999 -6.99999999 -6.99999999 -6.71219826 -6.71219826 -6.41116826 -6.41116826 -6.11013827 -6.11013827 -5.80910827 -5.80910827 -5.60414964 -5.60414964 -5.12708657 -5.12708657 -4.90517963 -4.90517963 -4.60414964 -4.60414964 -4.30320691 -4.30320691 -4.00217692 -4.00217692]	[29506. 29995. 30206. 30669. 29116. 29704. 29806. 30010. 27782. 28597. 28535. 31493. 28859. 30080. 28846. 28902. 27497. 28475. 26611. 27795. 25585. 25741. 24466. 26041.]	[27214 28182 28256 28212 27858 27575 28009 27946 28029 28680 28082 28296 28026 28577 28104 27435 28388 28116 28778 29012 29221 29089 29157 28896 28663 28220 28816 28586 28343 28198 28813]	[6216 6275 6025 6183 6286 6050 6186 6315 6306 6300 6626 6236 6131 6176 6183 6263 6205 6292 6422 6263 6385 6369 6088 6340 6569 6334 6131 6332]
CVD-0017975	[-7.30102999 -7.30102999 -6.99999999 -6.99999999 -6.71219826 -6.71219826 -6.41116826 -6.41116826 -6.11013827 -6.11013827 -5.80910827 -5.80910827 -5.60414964 -5.60414964 -5.12708657 -5.12708657 -4.90517963 -4.90517963 -4.60414964 -4.60414964 -4.30320691 -4.30320691 -4.00217692 -4.00217692]	[32771. 33082. 31553. 32279. 32109. 32313. 29943. 31403. 32880. 32968. 29212. 31105. 31209. 31512. 28147. 29483. 29936. 30659. 24932. 26363. 22453. 24046. 14988. 15932.]	[32932 31441 32395 32598 33833 32627 33182 31777 32492 32653 31906 32762 32856 32072 32538 31548 33435 32286 33045 31970 30769 32563 33200 31286 32679]	[5788 6232 5999 6229 6213 6311 6163 6390 6133 6254 6167 6347 6189 6309 5991 6175 6145 6102 6269 6357 6134 6276 5795 6016 5907 6028 5941 6137 5941 6098]
CVD-0017974	[-7.30102999 -7.30102999 -6.99999999 -6.99999999 -6.71219826 -6.71219826 -6.41116826 -6.41116826 -6.11013827 -6.11013827 -5.80910827 -5.80910827 -5.60414964 -5.60414964 -5.12708657 -5.12708657 -4.90517963 -4.90517963 -4.60414964 -4.60414964 -4.30320691 -4.30320691 -4.00217692 -4.00217692]	[20903. 21004. 21004. 21408. 17937. 18645. 15221. 17114. 12137. 13870. 10339. 11516. 8357. 9165. 6313. 6669. 6048. 6760. 5664. 6455. 5497. 5983. 5231. 6108.]	[18969 18207 17879 18388 19369 18500 18388 19395 19512 19148 18966 19453 20848 20395 19221 21906 20336 21050 20306 21268 22593 22045 20848 21686 22191 21278 20662 21301 21673 21645 20908 21758]	[5129 4855 4853 5023 5187 5103 5026 5144 5295 5176 5349 5239 5462 5465 5537 5666 5593 5656 5729 5761 5638 5804 5867 5665 5491 5639 5772 5607 5439 5778]
CVD-0017971	[-7.30102999 -7.30102999 -6.99999999 -6.99999999 -6.71219826 -6.71219826 -6.41116826 -6.41116826 -6.11013827 -6.11013827 -5.80910827 -5.80910827 -5.60414964 -5.60414964 -5.12708657 -5.12708657 -4.90517963 -4.90517963 -4.60414964 -4.60414964 -4.30320691 -4.30320691 -4.00217692 -4.00217692]	[21988. 22408. 21879. 22709. 19867. 19884. 18425. 18957. 15125. 15372. 12916. 13003. 10262. 10344. 8074. 8114. 7027. 7313. 6806. 7214. 6487. 6502. 6583. 6690.]	[21902 22115 20907 22331 21215 22001 21601 21754 21199 21658 21149 21668 21258 22319 21747 22135 22333 22334 21606 22096 22470 22841 21625 22777 21443 22216 21194 22442 21134 22317 21026 22452]	[6134 5870 6190 6329 6069 5866 6029 6207 6005 5844 5920 6064 6244 5970 6125 6449 6161 5939 6175 6271 5975 6280 6205 6010 5886 6067 5946 6081 5765 5995]
CVD-0017968	[-7.30102999 -7.30102999 -6.99999999 -6.99999999 -6.71219826 -6.71219826 -6.41116826 -6.41116826 -6.11013827 -6.11013827 -5.80910827 -5.80910827 -5.60414964 -5.60414964 -5.12708657 -5.12708657 -4.90517963 -4.90517963 -4.60414964 -4.60414964 -4.30320691 -4.30320691 -4.00217692 -4.00217692]	[30004. 30912. 32109. 33186. 29115. 30420. 31069. 31882. 27482. 29559. 28086. 28151. 23563. 24371. 18434. 18736. 14837. 15320. 13266. 13827. 10993. 11267. 10575. 10664.]	[29204 28515 29673 31400 30448 31298 30844 30240 29174 30258 31060 28856 30628 29952 30709 29327 30640 30427 29830 30167 30602 29419 28709 30119 29969 31155 30273 29727]	[9079 8782 9195 9413 8899 8957 9032 9328 9103 9455 9000 9022 8953 9243 9103 8933 9146 8688 9218 9407 9216 9124 8860 9217 9237 9106 9073]
CVD-0017967	[-7.30102999 -7.30102999 -6.99999999 -6.99999999 -6.71219826 -6.71219826 -6.41116826 -6.41116826 -6.11013827 -6.11013827 -5.80910827 -5.80910827 -5.60414964 -5.60414964 -5.12708657 -5.12708657 -4.90517963 -4.90517963 -4.60414964 -4.60414964 -4.30320691 -4.30320691 -4.00217692 -4.00217692]	[81771. 81939. 83021. 83905. 77015. 78279. 74184. 74963. 64652. 66596. 54862. 56274. 45409. 46901. 31892. 32175. 27269. 27783. 24433. 24605. 21482. 21505. 26503. 26846.]	[88410 82205 80878 82147 87908 83230 81499 83163 87615 81927 82070 84186 89402 84130 82911 83687 88858 83844 82601 84204 84561 81898 84312 87170 82804 80662 82824 87445 84485 80815 84312]	[18823 18446 18818 19139 18640 18965 18789 18535 18869 19084 18724 19053 18925 18562 18949 19058 18643 19189 18622 18066 18501 19808 18817 18281 18748]
CVD-0017961	[-7.30102999 -7.30102999 -6.99999999 -6.99999999 -6.71219826 -6.71219826 -6.41116826 -6.41116826 -6.11013827 -6.11013827 -5.80910827 -5.80910827 -5.60414964 -5.60414964 -5.12708657 -5.12708657 -4.90517963 -4.90517963 -4.60414964 -4.60414964 -4.30320691 -4.30320691 -4.00217692 -4.00217692]	[39782. 42212. 40030. 41265. 38288. 38731. 36352. 37537. 33623. 35518. 30281. 32054. 25088. 26618. 17572. 19068. 15853. 16182. 13889. 14314. 12203. 12282. 11764. 11897.]	[39070 39134 39747 39352 40930 39500 37830 40067 39816 39904 40196 41172 40125 39707 39443 39697 37383 40161 39886 39918 38995 38530 39014 37578 39517 38769 40195]	[10368 10148 10351 10062 10618 10329 10469 10573 10454 10321 10462 10180 10619 10511 10534 10239 10582 10493 10576 10533 10561 10447 10584 10227 10008 10139 10221 10315 10159 10323]
CVD-0017960	[-7.30102999 -7.30102999 -6.99999999 -6.99999999 -6.71219826 -6.71219826 -6.41116826 -6.41116826 -6.11013827 -6.11013827 -5.80910827 -5.80910827 -5.60414964 -5.60414964 -5.12708657 -5.12708657 -4.90517963 -4.90517963 -4.60414964 -4.60414964 -4.30320691 -4.30320691 -4.00217692 -4.00217692]	[39387. 41567. 39534. 39752. 38864. 39618. 37431. 37495. 39186. 40310. 38639. 39748. 38533. 39818. 36216. 37869. 38054. 38766. 35633. 36006. 31179. 32548. 25342. 28074.]	[39070 39134 39747 39352 40930 39500 37830 40067 39816 39904 40196 41172 40125 39707 39443 39697 37383 40161 39886 39918 38995 38530 39014 37578 39517 38769 40195]	[10368 10148 10351 10062 10618 10329 10469 10573 10454 10321 10462 10180 10619 10511 10534 10239 10582 10493 10576 10533 10561 10447 10584 10227 10008 10139 10221 10315 10159 10323]
CVD-0017957	[-7.30102999 -7.30102999 -6.99999999 -6.99999999 -6.71219826 -6.71219826 -6.41116826 -6.41116826 -6.11013827 -6.11013827 -5.80910827 -5.80910827 -5.60414964 -5.60414964 -5.12708657 -5.12708657 -4.90517963 -4.90517963 -4.60414964 -4.60414964 -4.30320691 -4.30320691 -4.00217692 -4.00217692]	[28975. 30143. 30101. 30274. 29072. 29238. 29484. 30958. 28741. 29577. 28847. 29687. 28103. 28349. 26362. 26635. 22962. 23078. 18728. 19197. 11737. 12528. 8008. 8172.]	[29549 27560 28898 29734 29928 28575 28622 29155 30466 29673 29274 29841 29789 29227 28343 28939 30253 29222 28662 29051 30644 29504 29466 29343 29805 28724 28477 29405 29984 28965 28554 29290]	[6627 6146 6098 6290 6568 6294 6059 6241 6702 6342 6282 6324 6481 6085 6178 6244 6403 6142 6006 6201 6646 6259 6130 6360 6483 6078 6085 6075 6490 6086 6003 6207]
CVD-0017956	[-7.30102999 -7.30102999 -6.99999999 -6.99999999 -6.71219826 -6.71219826 -6.41116826 -6.41116826 -6.11013827 -6.11013827 -5.80910827 -5.80910827 -5.60414964 -5.60414964 -5.12708657 -5.12708657 -4.90517963 -4.90517963 -4.60414964 -4.60414964 -4.30320691 -4.30320691 -4.00217692 -4.00217692]	[29902. 32006. 30318. 32225. 30410. 30583. 28728. 30319. 30825. 31469. 31800. 33354. 29647. 29969. 29030. 30297. 28889. 29409. 30139. 31616. 25825. 26403. 23704. 26224.]	[29204 28515 29673 31400 30448 31298 30844 30240 29174 30258 31060 28856 30628 29952 30709 29327 30640 30427 29830 30167 30602 29419 28709 30119 29969 31155 30273 29727]	[9079 8782 9195 9413 8899 8957 9032 9328 9103 9455 9000 9022 8953 9243 9103 8933 9146 8688 9218 9407 9216 9124 8860 9217 9237 9106 9073]
CVD-0017949	[-7.30102999 -7.30102999 -6.99999999 -6.99999999 -6.71219826 -6.71219826 -6.41116826 -6.41116826 -6.11013827 -6.11013827 -5.80910827 -5.80910827 -5.60414964 -5.60414964 -5.12708657 -5.12708657 -4.90517963 -4.90517963 -4.60414964 -4.60414964 -4.30320691 -4.30320691 -4.00217692 -4.00217692]	[39942. 40083. 40698. 42127. 38599. 39436. 39148. 39246. 36661. 37619. 35239. 35688. 29809. 30729. 22137. 22839. 18799. 18837. 15872. 16019. 13216. 13239. 12440. 12462.]	[39070 39134 39747 39352 40930 39500 37830 40067 39816 39904 40196 41172 40125 39707 39443 39697 37383 40161 39886 39918 38995 38530 39014 37578 39517 38769 40195]	[10368 10148 10351 10062 10618 10329 10469 10573 10454 10321 10462 10180 10619 10511 10534 10239 10582 10493 10576 10533 10561 10447 10584 10227 10008 10139 10221 10315 10159 10323]
CVD-0017948	[-7.30102999 -7.30102999 -6.99999999 -6.99999999 -6.71219826 -6.71219826 -6.41116826 -6.41116826 -6.11013827 -6.11013827 -5.80910827 -5.80910827 -5.60414964 -5.60414964 -5.12708657 -5.12708657 -4.90517963 -4.90517963 -4.60414964 -4.60414964 -4.30320691 -4.30320691 -4.00217692 -4.00217692]	[28711. 29370. 28078. 30395. 27440. 28625. 25909. 27525. 21461. 22917. 17444. 18588. 14715. 15306. 10893. 10968. 9977. 10015. 9045. 9137. 8449. 8490. 8514. 8643.]	[30013 30070 31228 30493 29396 29474 29138 29511 30038 29614 29397 30182 29539 29958 30420 31088 29147 30193 29985 29812 31019 30331 30463 30831 29498 29697 29212 29866 29643 29691 28709 29879]	[7692 7675 7787 7947 7632 7473 7556 8046 7738 7621 7713 7669 7526 7388 7550 7674 7570 7452 7580 7711 7628 7752 8015 7515 7440 7510 7916 7509 8027]
CVD-0017946	[-7.30102999 -7.30102999 -6.99999999 -6.99999999 -6.71219826 -6.71219826 -6.41116826 -6.41116826 -6.11013827 -6.11013827 -5.80910827 -5.80910827 -5.60414964 -5.60414964 -5.12708657 -5.12708657 -4.90517963 -4.90517963 -4.60414964 -4.60414964 -4.30320691 -4.30320691 -4.00217692 -4.00217692]	[21606. 21689. 21970. 22189. 20120. 20753. 18687. 20749. 17026. 19413. 14979. 17192. 13825. 14985. 9572. 9881. 8173. 9551. 7020. 8002. 5845. 6675. 5563. 6361.]	[18969 18207 17879 18388 19369 18500 18388 19395 19512 19148 18966 19453 20848 20395 19221 21906 20336 21050 20306 21268 22593 22045 20848 21686 22191 21278 20662 21301 21673 21645 20908 21758]	[5129 4855 4853 5023 5187 5103 5026 5144 5295 5176 5349 5239 5462 5465 5537 5666 5593 5656 5729 5761 5638 5804 5867 5665 5491 5639 5772 5607 5439 5778]
CVD-0017944	[-7.30102999 -7.30102999 -6.99999999 -6.99999999 -6.71219826 -6.71219826 -6.41116826 -6.41116826 -6.11013827 -6.11013827 -5.80910827 -5.80910827 -5.60414964 -5.60414964 -5.12708657 -5.12708657 -4.90517963 -4.90517963 -4.60414964 -4.60414964 -4.30320691 -4.30320691 -4.00217692 -4.00217692]	[40621. 40927. 41513. 41716. 38992. 39132. 37320. 37959. 32791. 32878. 28823. 28994. 24533. 25285. 17319. 18721. 13975. 15399. 12853. 13681. 11697. 11796. 14897. 16029.]	[39070 39134 39747 39352 40930 39500 37830 40067 39816 39904 40196 41172 40125 39707 39443 39697 37383 40161 39886 39918 38995 38530 39014 37578 39517 38769 40195]	[10368 10148 10351 10062 10618 10329 10469 10573 10454 10321 10462 10180 10619 10511 10534 10239 10582 10493 10576 10533 10561 10447 10584 10227 10008 10139 10221 10315 10159 10323]
CVD-0017836	[-7.30102999 -7.30102999 -6.99999999 -6.99999999 -6.71219826 -6.71219826 -6.41116826 -6.41116826 -6.11013827 -6.11013827 -5.80910827 -5.80910827 -5.60414964 -5.60414964 -5.12708657 -5.12708657 -4.90517963 -4.90517963 -4.60414964 -4.60414964 -4.30320691 -4.30320691 -4.00217692 -4.00217692]	[27359. 27490. 27164. 27829. 28232. 28360. 27343. 29023. 27185. 32411. 26496. 30884. 24725. 34486. 20536. 28013. 18925. 20442. 14265. 15237. 10462. 12365. 8253. 9432.]	[31897 33413 32082 33409 28509 27343 26523 27354 28847 27570 26807 27657 31523 29021 27170 28660 27501 26663 26937 27056 30244 27754 25713 27424 28712 29108 27307 28714]	[5986 5935 6058 6231 6152 5925 6023 6193 5928 5935 6050 6248 5945 5898 6031 6218 5943 5786 5981 6177 5994 5978 5982 6088 5920 5820 5912 6219 5995 6083]
CVD-0017835	[-7.30102999 -7.30102999 -6.99999999 -6.99999999 -6.71219826 -6.71219826 -6.41116826 -6.41116826 -6.11013827 -6.11013827 -5.80910827 -5.80910827 -5.60414964 -5.60414964 -5.12708657 -5.12708657 -4.90517963 -4.90517963 -4.60414964 -4.60414964 -4.30320691 -4.30320691 -4.00217692 -4.00217692]	[28452. 33309. 28100. 31595. 26283. 36811. 26729. 35751. 23921. 25502. 21726. 21873. 19583. 20307. 14596. 14798. 11549. 11556. 9408. 9491. 7740. 7984. 7113. 7150.]	[31897 33413 32082 33409 28509 27343 26523 27354 28847 27570 26807 27657 31523 29021 27170 28660 27501 26663 26937 27056 30244 27754 25713 27424 28712 29108 27307 28714]	[5986 5935 6058 6231 6152 5925 6023 6193 5928 5935 6050 6248 5945 5898 6031 6218 5943 5786 5981 6177 5994 5978 5982 6088 5920 5820 5912 6219 5995 6083]
CVD-0017834	[-8.30103001 -8.30103001 -8.00000001 -8.00000001 -7.72124641 -7.72124641 -7.40893538 -7.40893538 -7.10790539 -7.10790539 -6.8096683 -6.8096683 -6.60380066 -6.60380066 -6.12726118 -6.12726118 -5.90517963 -5.90517963 -5.60414964 -5.60414964 -5.30320692 -5.30320692 -5.00217693 -5.00217693]	[29060. 29784. 29439. 29449. 26545. 27724. 25271. 25359. 20620. 21979. 16353. 17101. 13958. 14348. 9292. 9306. 7832. 8512. 6879. 6954. 5599. 5897. 5988. 6018.]	[29549 25181 27439 25582 30052 25197 28483 25573 30741 26672 29467 26951 31157 27984 28177 28009 32386 28238 27949 27735 32307 27753 29699 26847 31390 27196 25603 32832 27023 28979 26212]	[4977 5361 4962 5383 5176 5092 5096 5222 5336 5168 5290 5168 5465 5252 5405 5303 5487 5052 5366 5095 5471 5164 5307 5219 5266 4915 5341 4919 5682 4880 4746]
CVD-0017834	[-8.30103001 -8.30103001 -8.00000001 -8.00000001 -7.71219826 -7.71219826 -7.41116826 -7.41116826 -7.11013827 -7.11013827 -6.80910827 -6.80910827 -6.60414963 -6.60414963 -6.12708657 -6.12708657 -5.90517963 -5.90517963 -5.60414964 -5.60414964 -5.30320692 -5.30320692 -5.00217693 -5.00217693]	[32410. 33284. 31424. 31496. 29082. 29780. 26659. 27106. 21090. 21992. 16186. 17186. 13082. 13150. 9286. 9407. 8207. 8513. 7721. 7808. 6990. 7142. 6917. 7092.]	[36353 34958 33462 34656 34490 32670 32163 32724 34217 34018 33549 33238 34954 35090 33360 36305 35740 34452 33069 34557 36703 35412 34303 34478 35574 34012 32492 33938 34405 33599 31847 33196]	[6540 6502 6455 6472 6308 6403 6479 6532 6484 6752 6705 6452 6572 6440 6426 6502 6576 6549 6616 6501 6377 6505 6705 6435 6272 6435]
CVD-0017834	[-8.30103001 -8.30103001 -8.00000001 -8.00000001 -7.71219826 -7.71219826 -7.41116826 -7.41116826 -7.11013827 -7.11013827 -6.80910827 -6.80910827 -6.60414963 -6.60414963 -6.12708657 -6.12708657 -5.90517963 -5.90517963 -5.60414964 -5.60414964 -5.30320692 -5.30320692 -5.00217693 -5.00217693]	[18089. 18767. 18535. 18695. 16490. 17157. 15574. 15736. 12832. 13332. 11396. 11690. 9830. 10224. 8665. 9022. 8137. 8197. 7871. 8273. 7665. 8143. 7834. 7874.]	[16569 17604 17444 17594 17716 17688 17220 18476 17488 18014 17491 18146 17987 17987 18200 18117 17532 17897 18529 18674 18091 18485 18216 17506 18275 18331 17325 18216]	[7922 7658 7301 7612 7911 7894 7396 7759 7997 7851 7703 7804 6849 7612 7620 8058 7620 7411 7605 8124 7868 7501 7796 6881 7603 7367 7740 7375 7618 7246 7621]
CVD-0017834	[-7.30102999 -7.30102999 -6.99999999 -6.99999999 -6.71219826 -6.71219826 -6.41116826 -6.41116826 -6.11013827 -6.11013827 -5.80910827 -5.80910827 -5.60414964 -5.60414964 -5.12708657 -5.12708657 -4.90517963 -4.90517963 -4.60414964 -4.60414964 -4.30320691 -4.30320691 -4.00217692 -4.00217692]	[20194. 20717. 17263. 17348. 14419. 14760. 12024. 12592. 11656. 11685. 10634. 11072. 10525. 10610. 10175. 10491. 10024. 10656. 10143. 10630. 10230. 10766. 10313. 10722.]	[27733 25640 27425 27355 27409 27108 28186 28227 25078 27688 27457 27547 28267 27708 27749 26518 28465 27954 28211 25342 28006 27215 27911 26136 28476 27570 28181]	[ 9320 9893 9327 10001 9501 10061 9902 9757 9850 9744 10016 9807 9544 9626 9921 10006 9832 9867 10390 10265 9710 10005 9678 10126 9718 9880 9799 10055 9656]
CVD-0017833	[-7.30102999 -7.30102999 -6.99999999 -6.99999999 -6.71219826 -6.71219826 -6.41116826 -6.41116826 -6.11013827 -6.11013827 -5.80910827 -5.80910827 -5.60414964 -5.60414964 -5.12708657 -5.12708657 -4.90517963 -4.90517963 -4.60414964 -4.60414964 -4.30320691 -4.30320691 -4.00217692 -4.00217692]	[27982. 29030. 26851. 27224. 27479. 27706. 25389. 25991. 26216. 27254. 23992. 27118. 23372. 25405. 19619. 19803. 17933. 17966. 15114. 15576. 12509. 12964. 11577. 12425.]	[27733 25640 27425 27355 27409 27108 28186 28227 25078 27688 27457 27547 28267 27708 27749 26518 28465 27954 28211 25342 28006 27215 27911 26136 28476 27570 28181]	[ 9320 9893 9327 10001 9501 10061 9902 9757 9850 9744 10016 9807 9544 9626 9921 10006 9832 9867 10390 10265 9710 10005 9678 10126 9718 9880 9799 10055 9656]
CVD-0017831	[-7.30102999 -7.30102999 -6.99999999 -6.99999999 -6.71219826 -6.71219826 -6.41116826 -6.41116826 -6.11013827 -6.11013827 -5.80910827 -5.80910827 -5.60414964 -5.60414964 -5.12708657 -5.12708657 -4.90517963 -4.90517963 -4.60414964 -4.60414964 -4.30320691 -4.30320691 -4.00217692 -4.00217692]	[28018. 33116. 27791. 30281. 25088. 34585. 25418. 36555. 21703. 22339. 18456. 19112. 15986. 16564. 11505. 11780. 9262. 9350. 8050. 8075. 6954. 7018. 6703. 6748.]	[31897 33413 32082 33409 28509 27343 26523 27354 28847 27570 26807 27657 31523 29021 27170 28660 27501 26663 26937 27056 30244 27754 25713 27424 28712 29108 27307 28714]	[5986 5935 6058 6231 6152 5925 6023 6193 5928 5935 6050 6248 5945 5898 6031 6218 5943 5786 5981 6177 5994 5978 5982 6088 5920 5820 5912 6219 5995 6083]
CVD-0017830	[-7.30102999 -7.30102999 -6.99999999 -6.99999999 -6.71219826 -6.71219826 -6.41116826 -6.41116826 -6.11013827 -6.11013827 -5.80910827 -5.80910827 -5.60414964 -5.60414964 -5.12708657 -5.12708657 -4.90517963 -4.90517963 -4.60414964 -4.60414964 -4.30320691 -4.30320691 -4.00217692 -4.00217692]	[26457. 28047. 27140. 31566. 26346. 31256. 25815. 33925. 26418. 26575. 27037. 27252. 25793. 26267. 13681. 26971. 25828. 27651. 26417. 26787. 25087. 26322. 25976. 26114.]	[27837 28935 26813 27022 26848 27116 26940 27176 27571 27630 27522 26502 25481 26608 27291 26506 25825 26546 26109 26376 26538 26679 28133 26890 26282 26760]	[6182 6030 5929 6014 6150 5977 6160 5988 6245 6015 5926 5911 6192 5914 5949 6038 6234 5882 5772 5897 6213 6003 5893 5977 6053 5909 5860 5925 6128 5955 5876 6052]
CVD-0017825	[-7.30102999 -7.30102999 -6.99999999 -6.99999999 -6.71219826 -6.71219826 -6.41116826 -6.41116826 -6.11013827 -6.11013827 -5.80910827 -5.80910827 -5.60414964 -5.60414964 -5.12708657 -5.12708657 -4.90517963 -4.90517963 -4.60414964 -4.60414964 -4.30320691 -4.30320691 -4.00217692 -4.00217692]	[32305. 32516. 29192. 29258. 22385. 23243. 18207. 18470. 13668. 13801. 11763. 11882. 9954. 10267. 9014. 9109. 8632. 8810. 8515. 8773. 8293. 8302. 9057. 9233.]	[33375 32977 33267 32749 33191 32833 34579 33550 34102 34025 32907 33892 31534 34049 33537 33658 33034 34769 34529 34353 32720 33800 33233 34076 33840 33882 33825]	[6850 7195 7069 7368 6794 7114 6918 7096 7359 6986 7075 7152 6962 7090 6792 7119 6960 7165 7073 7279 7098 7225 6927 7028 6898 7109 6981 7211 6961 7165]
CVD-0017818	[-7.30102999 -7.30102999 -6.99999999 -6.99999999 -6.71219826 -6.71219826 -6.41116826 -6.41116826 -6.11013827 -6.11013827 -5.80910827 -5.80910827 -5.60414964 -5.60414964 -5.12708657 -5.12708657 -4.90517963 -4.90517963 -4.60414964 -4.60414964 -4.30320691 -4.30320691 -4.00217692 -4.00217692]	[30741. 30982. 29944. 30331. 27740. 28240. 26391. 26598. 23014. 23480. 18693. 19124. 15715. 15928. 11586. 12109. 10075. 10348. 9099. 9384. 8983. 9842. 12651. 13530.]	[30013 30070 31228 30493 29396 29474 29138 29511 30038 29614 29397 30182 29539 29958 30420 31088 29147 30193 29985 29812 31019 30331 30463 30831 29498 29697 29212 29866 29643 29691 28709 29879]	[7692 7675 7787 7947 7632 7473 7556 8046 7738 7621 7713 7669 7526 7388 7550 7674 7570 7452 7580 7711 7628 7752 8015 7515 7440 7510 7916 7509 8027]
CVD-0017809	[-7.30102999 -7.30102999 -6.99999999 -6.99999999 -6.71219826 -6.71219826 -6.41116826 -6.41116826 -6.11013827 -6.11013827 -5.80910827 -5.80910827 -5.60414964 -5.60414964 -5.12708657 -5.12708657 -4.90517963 -4.90517963 -4.60414964 -4.60414964 -4.30320691 -4.30320691 -4.00217692 -4.00217692]	[36100. 36707. 36012. 36127. 34659. 36719. 34934. 36743. 35807. 35811. 34942. 35233. 32312. 34695. 25588. 26155. 19426. 21636. 15855. 16214. 12875. 12917. 11098. 11486.]	[35025 31619 34907 35430 33061 34563 35851 34184 35185 30673 35611 34520 35768 29755 35306 33003 35298 31479 35885 33731 36195 36125 31547 36883 29822 35486 33863 35799]	[ 9869 9613 9792 9940 9634 9897 9961 10021 9843 9920 9837 10068 9898 9707 9905 10053 10029 10066 9925 9912 9944 10224 9962]
CVD-0017808	[-7.30102999 -7.30102999 -6.99999999 -6.99999999 -6.71219826 -6.71219826 -6.41116826 -6.41116826 -6.11013827 -6.11013827 -5.80910827 -5.80910827 -5.60414964 -5.60414964 -5.12708657 -5.12708657 -4.90517963 -4.90517963 -4.60414964 -4.60414964 -4.30320691 -4.30320691 -4.00217692 -4.00217692]	[35040. 35210. 34196. 34396. 34046. 34997. 33221. 33906. 34200. 34309. 32286. 33534. 31518. 31538. 23276. 24136. 19690. 19883. 15371. 15781. 11921. 12349. 10692. 11172.]	[35025 31619 34907 35430 33061 34563 35851 34184 35185 30673 35611 34520 35768 29755 35306 33003 35298 31479 35885 33731 36195 36125 31547 36883 29822 35486 33863 35799]	[ 9869 9613 9792 9940 9634 9897 9961 10021 9843 9920 9837 10068 9898 9707 9905 10053 10029 10066 9925 9912 9944 10224 9962]
CVD-0017807	[-7.30102999 -7.30102999 -6.99999999 -6.99999999 -6.71219826 -6.71219826 -6.41116826 -6.41116826 -6.11013827 -6.11013827 -5.80910827 -5.80910827 -5.60414964 -5.60414964 -5.12708657 -5.12708657 -4.90517963 -4.90517963 -4.60414964 -4.60414964 -4.30320691 -4.30320691 -4.00217692 -4.00217692]	[33631. 35415. 32490. 32536. 33426. 34401. 30372. 32969. 34055. 34345. 30003. 30928. 31301. 32479. 25170. 25882. 23440. 23677. 15234. 16294. 12479. 13396. 10412. 10698.]	[35025 31619 34907 35430 33061 34563 35851 34184 35185 30673 35611 34520 35768 29755 35306 33003 35298 31479 35885 33731 36195 36125 31547 36883 29822 35486 33863 35799]	[ 9869 9613 9792 9940 9634 9897 9961 10021 9843 9920 9837 10068 9898 9707 9905 10053 10029 10066 9925 9912 9944 10224 9962]
CVD-0017806	[-7.30102999 -7.30102999 -6.99999999 -6.99999999 -6.71219826 -6.71219826 -6.41116826 -6.41116826 -6.11013827 -6.11013827 -5.80910827 -5.80910827 -5.60414964 -5.60414964 -5.12708657 -5.12708657 -4.90517963 -4.90517963 -4.60414964 -4.60414964 -4.30320691 -4.30320691 -4.00217692 -4.00217692]	[47514. 48125. 48260. 48307. 46921. 47005. 46903. 47573. 47192. 48396. 46723. 48238. 43977. 44821. 39908. 40233. 35850. 37076. 27286. 29419. 18656. 18754. 14879. 15016.]	[47386 45508 46832 43482 49528 47864 48836 47476 46498 47680 46507 48032 46993 47666 47848 46039 47642 44794 48256 45948 47881 48339 44918 47908 46881 45472 48086]	[9229 9245 9221 8926 9582 9710 9501 9381 9263 9300 9286 9358 9423 9502 9415 9262 9416 9290 9378 9177 9476 9407 9113 9331 8884 9423 9087 9468]
CVD-0017801	[-7.30102999 -7.30102999 -6.99999999 -6.99999999 -6.71219826 -6.71219826 -6.41116826 -6.41116826 -6.11013827 -6.11013827 -5.80910827 -5.80910827 -5.60414964 -5.60414964 -5.12708657 -5.12708657 -4.90517963 -4.90517963 -4.60414964 -4.60414964 -4.30320691 -4.30320691 -4.00217692 -4.00217692]	[46670. 47478. 46042. 46884. 44620. 45714. 39983. 40536. 38954. 39483. 32873. 33162. 26791. 27090. 17362. 17543. 14703. 15776. 12360. 12823. 10948. 11114. 10125. 10233.]	[47386 45508 46832 43482 49528 47864 48836 47476 46498 47680 46507 48032 46993 47666 47848 46039 47642 44794 48256 45948 47881 48339 44918 47908 46881 45472 48086]	[9229 9245 9221 8926 9582 9710 9501 9381 9263 9300 9286 9358 9423 9502 9415 9262 9416 9290 9378 9177 9476 9407 9113 9331 8884 9423 9087 9468]
CVD-0017765	[-7.30102999 -7.30102999 -6.99999999 -6.99999999 -6.71219826 -6.71219826 -6.41116826 -6.41116826 -6.11013827 -6.11013827 -5.80910827 -5.80910827 -5.60414964 -5.60414964 -5.12708657 -5.12708657 -4.90517963 -4.90517963 -4.60414964 -4.60414964 -4.30320691 -4.30320691 -4.00217692 -4.00217692]	[35780. 35888. 35017. 35470. 29478. 30134. 26007. 26569. 18614. 20165. 12302. 12999. 9229. 9507. 7461. 7525. 7126. 8423. 7113. 8165. 7284. 8015. 7221. 8083.]	[34962 34030 34790 32753 34081 33744 34478 35900 34208 35564 34640 34690 34452 34571 34577 35082 35402 35174 37078 35395 36800 34020 37606 37422 35561 37984]	[7105 7039 6925 6952 7130 7024 6864 6858 7352 7026 7228 6947 7264 6945 7663 7044 7024 6933 6795 6922 7330 6935 7213 6788 7637 7563 6946 7682]
CVD-0017764	[-7.30102999 -7.30102999 -6.99999999 -6.99999999 -6.71219826 -6.71219826 -6.41116826 -6.41116826 -6.11013827 -6.11013827 -5.80910827 -5.80910827 -5.60414964 -5.60414964 -5.12708657 -5.12708657 -4.90517963 -4.90517963 -4.60414964 -4.60414964 -4.30320691 -4.30320691 -4.00217692 -4.00217692]	[33090. 40536. 32233. 36882. 30244. 31191. 26492. 32008. 21221. 23391. 14788. 15289. 9685. 9810. 7714. 8792. 7505. 7820. 7810. 7857. 7441. 7464. 7506. 7514.]	[34962 34030 34790 32753 34081 33744 34478 35900 34208 35564 34640 34690 34452 34571 34577 35082 35402 35174 37078 35395 36800 34020 37606 37422 35561 37984]	[7105 7039 6925 6952 7130 7024 6864 6858 7352 7026 7228 6947 7264 6945 7663 7044 7024 6933 6795 6922 7330 6935 7213 6788 7637 7563 6946 7682]
CVD-0017763	[-7.30102999 -7.30102999 -6.99999999 -6.99999999 -6.71219826 -6.71219826 -6.41116826 -6.41116826 -6.11013827 -6.11013827 -5.80910827 -5.80910827 -5.60414964 -5.60414964 -5.12708657 -5.12708657 -4.90517963 -4.90517963 -4.60414964 -4.60414964 -4.30320691 -4.30320691 -4.00217692 -4.00217692]	[32389. 33906. 32942. 33360. 28896. 32565. 26983. 28380. 21361. 23665. 15947. 19199. 12068. 12712. 6514. 6869. 6148. 7844. 5964. 8007. 5991. 7674. 5955. 7940.]	[28541 28562 26800 29035 29457 28485 27477 28811 34045 30514 31189 30876 34243 32331 30866 32468 35079 31227 33586 31582 36711 32658 33820 32712 35249 35131 33922 35351 36555 36046 35950 36103]	[5512 5666 5195 5727 5771 5707 5320 5616 6473 6093 5920 6043 6430 5794 6322 6453 6035 6066 7155 6344 6247 6283 6769 6904 6301 6793 7285 7031 6546 6906]
CVD-0017762	[-7.30102999 -7.30102999 -6.99999999 -6.99999999 -6.71219826 -6.71219826 -6.41116826 -6.41116826 -6.11013827 -6.11013827 -5.80910827 -5.80910827 -5.60414964 -5.60414964 -5.12708657 -5.12708657 -4.90517963 -4.90517963 -4.60414964 -4.60414964 -4.30320691 -4.30320691 -4.00217692 -4.00217692]	[31157. 37299. 29362. 34673. 25741. 28492. 20460. 23327. 13726. 14713. 9301. 9767. 6850. 8267. 7451. 8471. 7683. 7760. 7750. 7851. 7442. 7617. 7711. 7740.]	[34962 34030 34790 32753 34081 33744 34478 35900 34208 35564 34640 34690 34452 34571 34577 35082 35402 35174 37078 35395 36800 34020 37606 37422 35561 37984]	[7105 7039 6925 6952 7130 7024 6864 6858 7352 7026 7228 6947 7264 6945 7663 7044 7024 6933 6795 6922 7330 6935 7213 6788 7637 7563 6946 7682]
CVD-0017761	[-7.30102999 -7.30102999 -6.99999999 -6.99999999 -6.71219826 -6.71219826 -6.41116826 -6.41116826 -6.11013827 -6.11013827 -5.80910827 -5.80910827 -5.60414964 -5.60414964 -5.12708657 -5.12708657 -4.90517963 -4.90517963 -4.60414964 -4.60414964 -4.30320691 -4.30320691 -4.00217692 -4.00217692]	[35691. 35740. 33952. 36169. 30573. 31580. 26640. 28129. 19225. 21517. 13402. 13990. 9700. 10049. 7603. 7623. 7147. 8713. 7495. 8361. 7442. 7608. 7295. 8639.]	[34962 34030 34790 32753 34081 33744 34478 35900 34208 35564 34640 34690 34452 34571 34577 35082 35402 35174 37078 35395 36800 34020 37606 37422 35561 37984]	[7105 7039 6925 6952 7130 7024 6864 6858 7352 7026 7228 6947 7264 6945 7663 7044 7024 6933 6795 6922 7330 6935 7213 6788 7637 7563 6946 7682]
CVD-0017760	[-7.30102999 -7.30102999 -6.99999999 -6.99999999 -6.71219826 -6.71219826 -6.41116826 -6.41116826 -6.11013827 -6.11013827 -5.80910827 -5.80910827 -5.60414964 -5.60414964 -5.12708657 -5.12708657 -4.90517963 -4.90517963 -4.60414964 -4.60414964 -4.30320691 -4.30320691 -4.00217692 -4.00217692]	[35311. 36010. 33256. 35317. 28289. 28800. 23797. 24624. 16237. 17216. 10660. 11555. 8384. 8404. 7427. 7575. 7076. 8695. 7294. 8374. 7301. 7871. 7469. 9490.]	[34962 34030 34790 32753 34081 33744 34478 35900 34208 35564 34640 34690 34452 34571 34577 35082 35402 35174 37078 35395 36800 34020 37606 37422 35561 37984]	[7105 7039 6925 6952 7130 7024 6864 6858 7352 7026 7228 6947 7264 6945 7663 7044 7024 6933 6795 6922 7330 6935 7213 6788 7637 7563 6946 7682]
CVD-0017758	[-7.30102999 -7.30102999 -6.99999999 -6.99999999 -6.71219826 -6.71219826 -6.41116826 -6.41116826 -6.11013827 -6.11013827 -5.80910827 -5.80910827 -5.60414964 -5.60414964 -5.12708657 -5.12708657 -4.90517963 -4.90517963 -4.60414964 -4.60414964 -4.30320691 -4.30320691 -4.00217692 -4.00217692]	[38626. 38916. 38938. 39731. 37011. 37507. 36471. 39397. 33375. 34501. 32599. 33147. 29457. 29617. 19837. 19926. 12280. 12461. 8562. 9135. 7465. 7552. 7394. 7675.]	[39574 37310 36771 38369 38689 37327 35671 37399 39621 38322 37429 39319 39813 37616 36526 37292 40437 39169 37196 38478 41360 38749 38477 38539 40257 38621 36882 38225 40032 38545 37065 38281]	[7099 6760 6926 7391 6889 6687 6856 7001 7038 7016 7382 7016 6883 6998 6960 6867 7088 7115 6889 7114 7438 7044 6757 6950 7451 6893 6897 7036]
CVD-0017757	[-7.30102999 -7.30102999 -6.99999999 -6.99999999 -6.71219826 -6.71219826 -6.41116826 -6.41116826 -6.11013827 -6.11013827 -5.80910827 -5.80910827 -5.60414964 -5.60414964 -5.12708657 -5.12708657 -4.90517963 -4.90517963 -4.60414964 -4.60414964 -4.30320691 -4.30320691 -4.00217692 -4.00217692]	[31579. 35206. 32919. 34354. 28374. 28410. 23123. 24475. 15916. 17564. 12265. 12719. 7604. 8248. 6000. 6549. 6138. 7695. 5984. 8410. 5935. 7509. 5944. 7811.]	[28541 28562 26800 29035 29457 28485 27477 28811 34045 30514 31189 30876 34243 32331 30866 32468 35079 31227 33586 31582 36711 32658 33820 32712 35249 35131 33922 35351 36555 36046 35950 36103]	[5512 5666 5195 5727 5771 5707 5320 5616 6473 6093 5920 6043 6430 5794 6322 6453 6035 6066 7155 6344 6247 6283 6769 6904 6301 6793 7285 7031 6546 6906]
CVD-0017756	[-7.30102999 -7.30102999 -6.99999999 -6.99999999 -6.71219826 -6.71219826 -6.41116826 -6.41116826 -6.11013827 -6.11013827 -5.80910827 -5.80910827 -5.60414964 -5.60414964 -5.12708657 -5.12708657 -4.90517963 -4.90517963 -4.60414964 -4.60414964 -4.30320691 -4.30320691 -4.00217692 -4.00217692]	[33700. 34497. 31636. 33937. 27268. 28325. 21230. 21456. 12864. 14164. 8924. 9627. 7603. 7723. 7401. 7716. 7264. 7306. 7419. 7532. 7120. 7184. 7418. 7438.]	[39574 37310 36771 38369 38689 37327 35671 37399 39621 38322 37429 39319 39813 37616 36526 37292 40437 39169 37196 38478 41360 38749 38477 38539 40257 38621 36882 38225 40032 38545 37065 38281]	[7099 6760 6926 7391 6889 6687 6856 7001 7038 7016 7382 7016 6883 6998 6960 6867 7088 7115 6889 7114 7438 7044 6757 6950 7451 6893 6897 7036]
CVD-0017755	[-7.30102999 -7.30102999 -6.99999999 -6.99999999 -6.71219826 -6.71219826 -6.41116826 -6.41116826 -6.11013827 -6.11013827 -5.80910827 -5.80910827 -5.60414964 -5.60414964 -5.12708657 -5.12708657 -4.90517963 -4.90517963 -4.60414964 -4.60414964 -4.30320691 -4.30320691 -4.00217692 -4.00217692]	[37273. 38419. 35808. 36825. 31968. 32123. 27141. 27891. 18532. 18672. 11828. 11936. 8803. 9556. 7653. 7729. 7022. 7248. 7412. 7412. 7106. 7189. 7093. 7184.]	[39574 37310 36771 38369 38689 37327 35671 37399 39621 38322 37429 39319 39813 37616 36526 37292 40437 39169 37196 38478 41360 38749 38477 38539 40257 38621 36882 38225 40032 38545 37065 38281]	[7099 6760 6926 7391 6889 6687 6856 7001 7038 7016 7382 7016 6883 6998 6960 6867 7088 7115 6889 7114 7438 7044 6757 6950 7451 6893 6897 7036]
CVD-0017754	[-7.30102999 -7.30102999 -6.99999999 -6.99999999 -6.71219826 -6.71219826 -6.41116826 -6.41116826 -6.11013827 -6.11013827 -5.80910827 -5.80910827 -5.60414964 -5.60414964 -5.12708657 -5.12708657 -4.90517963 -4.90517963 -4.60414964 -4.60414964 -4.30320691 -4.30320691 -4.00217692 -4.00217692]	[32408. 33335. 32789. 32801. 29140. 29945. 27245. 28254. 22365. 25196. 17279. 20000. 13316. 14291. 7003. 7154. 6086. 7511. 5975. 7488. 6009. 7245. 5915. 7353.]	[28541 28562 26800 29035 29457 28485 27477 28811 34045 30514 31189 30876 34243 32331 30866 32468 35079 31227 33586 31582 36711 32658 33820 32712 35249 35131 33922 35351 36555 36046 35950 36103]	[5512 5666 5195 5727 5771 5707 5320 5616 6473 6093 5920 6043 6430 5794 6322 6453 6035 6066 7155 6344 6247 6283 6769 6904 6301 6793 7285 7031 6546 6906]
CVD-0017753	[-7.30102999 -7.30102999 -6.99999999 -6.99999999 -6.71219826 -6.71219826 -6.41116826 -6.41116826 -6.11013827 -6.11013827 -5.80910827 -5.80910827 -5.60414964 -5.60414964 -5.12708657 -5.12708657 -4.90517963 -4.90517963 -4.60414964 -4.60414964 -4.30320691 -4.30320691 -4.00217692 -4.00217692]	[29191. 36101. 28439. 36477. 28101. 34291. 26202. 33251. 27480. 30121. 23351. 27842. 17724. 19529. 8735. 10157. 7235. 7650. 6965. 6966. 6463. 6700. 6525. 6731.]	[28541 28562 26800 29035 29457 28485 27477 28811 34045 30514 31189 30876 34243 32331 30866 32468 35079 31227 33586 31582 36711 32658 33820 32712 35249 35131 33922 35351 36555 36046 35950 36103]	[5512 5666 5195 5727 5771 5707 5320 5616 6473 6093 5920 6043 6430 5794 6322 6453 6035 6066 7155 6344 6247 6283 6769 6904 6301 6793 7285 7031 6546 6906]
CVD-0017752	[-7.30102999 -7.30102999 -6.99999999 -6.99999999 -6.71219826 -6.71219826 -6.41116826 -6.41116826 -6.11013827 -6.11013827 -5.80910827 -5.80910827 -5.60414964 -5.60414964 -5.12708657 -5.12708657 -4.90517963 -4.90517963 -4.60414964 -4.60414964 -4.30320691 -4.30320691 -4.00217692 -4.00217692]	[30011. 37069. 29424. 39874. 28568. 35673. 28109. 36628. 32026. 32947. 28703. 31520. 24596. 26959. 12617. 14099. 8689. 9915. 7802. 8089. 6707. 7149. 7789. 8513.]	[28541 28562 26800 29035 29457 28485 27477 28811 34045 30514 31189 30876 34243 32331 30866 32468 35079 31227 33586 31582 36711 32658 33820 32712 35249 35131 33922 35351 36555 36046 35950 36103]	[5512 5666 5195 5727 5771 5707 5320 5616 6473 6093 5920 6043 6430 5794 6322 6453 6035 6066 7155 6344 6247 6283 6769 6904 6301 6793 7285 7031 6546 6906]
CVD-0017751	[-7.30102999 -7.30102999 -6.99999999 -6.99999999 -6.71219826 -6.71219826 -6.41116826 -6.41116826 -6.11013827 -6.11013827 -5.80910827 -5.80910827 -5.60414964 -5.60414964 -5.12708657 -5.12708657 -4.90517963 -4.90517963 -4.60414964 -4.60414964 -4.30320691 -4.30320691 -4.00217692 -4.00217692]	[31039. 37212. 29461. 40002. 29054. 36006. 28466. 37352. 35243. 37275. 34026. 36405. 31870. 32258. 22520. 25168. 16887. 19727. 12116. 13155. 7491. 8524. 7078. 7630.]	[28541 28562 26800 29035 29457 28485 27477 28811 34045 30514 31189 30876 34243 32331 30866 32468 35079 31227 33586 31582 36711 32658 33820 32712 35249 35131 33922 35351 36555 36046 35950 36103]	[5512 5666 5195 5727 5771 5707 5320 5616 6473 6093 5920 6043 6430 5794 6322 6453 6035 6066 7155 6344 6247 6283 6769 6904 6301 6793 7285 7031 6546 6906]
CVD-0017750	[-7.30102999 -7.30102999 -6.99999999 -6.99999999 -6.71219826 -6.71219826 -6.41116826 -6.41116826 -6.11013827 -6.11013827 -5.80910827 -5.80910827 -5.60414964 -5.60414964 -5.12708657 -5.12708657 -4.90517963 -4.90517963 -4.60414964 -4.60414964 -4.30320691 -4.30320691 -4.00217692 -4.00217692]	[32368. 36726. 37101. 37295. 30905. 36030. 30433. 33282. 27097. 30905. 24545. 29780. 21037. 23316. 12558. 14318. 10394. 11178. 6521. 8682. 6122. 7564. 6017. 7654.]	[28541 28562 26800 29035 29457 28485 27477 28811 34045 30514 31189 30876 34243 32331 30866 32468 35079 31227 33586 31582 36711 32658 33820 32712 35249 35131 33922 35351 36555 36046 35950 36103]	[5512 5666 5195 5727 5771 5707 5320 5616 6473 6093 5920 6043 6430 5794 6322 6453 6035 6066 7155 6344 6247 6283 6769 6904 6301 6793 7285 7031 6546 6906]
CVD-0017746	[-7.30102999 -7.30102999 -6.99999999 -6.99999999 -6.71219826 -6.71219826 -6.41116826 -6.41116826 -6.11013827 -6.11013827 -5.80910827 -5.80910827 -5.60414964 -5.60414964 -5.12708657 -5.12708657 -4.90517963 -4.90517963 -4.60414964 -4.60414964 -4.30320691 -4.30320691 -4.00217692 -4.00217692]	[32402. 33040. 33103. 33263. 31427. 32082. 32729. 32767. 31583. 32888. 31819. 32586. 28660. 29455. 24795. 25089. 21767. 21956. 18364. 19154. 17524. 17821. 13937. 13960.]	[32932 31441 32395 32598 33833 32627 33182 31777 32492 32653 31906 32762 32856 32072 32538 31548 33435 32286 33045 31970 30769 32563 33200 31286 32679]	[5788 6232 5999 6229 6213 6311 6163 6390 6133 6254 6167 6347 6189 6309 5991 6175 6145 6102 6269 6357 6134 6276 5795 6016 5907 6028 5941 6137 5941 6098]
CVD-0017745	[-7.30102999 -7.30102999 -6.99999999 -6.99999999 -6.71219826 -6.71219826 -6.41116826 -6.41116826 -6.11013827 -6.11013827 -5.80910827 -5.80910827 -5.60414964 -5.60414964 -5.12708657 -5.12708657 -4.90517963 -4.90517963 -4.60414964 -4.60414964 -4.30320691 -4.30320691 -4.00217692 -4.00217692]	[25912. 27215. 25619. 26637. 23624. 25303. 22728. 22974. 20055. 20229. 15930. 18399. 13900. 15405. 9942. 10737. 8100. 8314. 7373. 7593. 6570. 6856. 6451. 6655.]	[27837 28935 26813 27022 26848 27116 26940 27176 27571 27630 27522 26502 25481 26608 27291 26506 25825 26546 26109 26376 26538 26679 28133 26890 26282 26760]	[6182 6030 5929 6014 6150 5977 6160 5988 6245 6015 5926 5911 6192 5914 5949 6038 6234 5882 5772 5897 6213 6003 5893 5977 6053 5909 5860 5925 6128 5955 5876 6052]
CVD-0017744	[-7.30102999 -7.30102999 -6.99999999 -6.99999999 -6.71219826 -6.71219826 -6.41116826 -6.41116826 -6.11013827 -6.11013827 -5.80910827 -5.80910827 -5.60414964 -5.60414964 -5.12708657 -5.12708657 -4.90517963 -4.90517963 -4.60414964 -4.60414964 -4.30320691 -4.30320691 -4.00217692 -4.00217692]	[26373. 26602. 26225. 27441. 25224. 25662. 25067. 26316. 20208. 24742. 17666. 19292. 14780. 18672. 10546. 12856. 8754. 9515. 7776. 7982. 6974. 7452. 7007. 7426.]	[31897 33413 32082 33409 28509 27343 26523 27354 28847 27570 26807 27657 31523 29021 27170 28660 27501 26663 26937 27056 30244 27754 25713 27424 28712 29108 27307 28714]	[5986 5935 6058 6231 6152 5925 6023 6193 5928 5935 6050 6248 5945 5898 6031 6218 5943 5786 5981 6177 5994 5978 5982 6088 5920 5820 5912 6219 5995 6083]
CVD-0017700	[-7.30102999 -7.30102999 -6.99999999 -6.99999999 -6.71219826 -6.71219826 -6.41116826 -6.41116826 -6.11013827 -6.11013827 -5.80910827 -5.80910827 -5.60414964 -5.60414964 -5.12708657 -5.12708657 -4.90517963 -4.90517963 -4.60414964 -4.60414964 -4.30320691 -4.30320691 -4.00217692 -4.00217692]	[36206. 37791. 37372. 38865. 37124. 37300. 36435. 37212. 34754. 35914. 33198. 33660. 28610. 30789. 20354. 20741. 16498. 16960. 13052. 13326. 10358. 10407. 9048. 9297.]	[39574 37310 36771 38369 38689 37327 35671 37399 39621 38322 37429 39319 39813 37616 36526 37292 40437 39169 37196 38478 41360 38749 38477 38539 40257 38621 36882 38225 40032 38545 37065 38281]	[7099 6760 6926 7391 6889 6687 6856 7001 7038 7016 7382 7016 6883 6998 6960 6867 7088 7115 6889 7114 7438 7044 6757 6950 7451 6893 6897 7036]
CVD-0017700	[-7.30102999 -7.30102999 -6.99999999 -6.99999999 -6.71219826 -6.71219826 -6.41116826 -6.41116826 -6.11013827 -6.11013827 -5.80910827 -5.80910827 -5.60414964 -5.60414964 -5.12708657 -5.12708657 -4.90517963 -4.90517963 -4.60414964 -4.60414964 -4.30320691 -4.30320691 -4.00217692 -4.00217692]	[31683. 31918. 31633. 32128. 30937. 31083. 30226. 30758. 28995. 29964. 26731. 27047. 24046. 24378. 17480. 17656. 13787. 14014. 11391. 11626. 9003. 9062. 8025. 8791.]	[28981 30703 30099 31590 29547 30308 30169 31243 29890 32004 30331 30868 30545 30826 30394 30587 29445 31194 30122 31002 30520 30900 28291 31314 29801 30562 28365 31639 31922]	[6827 6787 6541 6751 6828 6616 6717 6840 6857 6716 6874 6433 6789 6601 6830 6848 6435 6642 6983 6948 6675 6844 6531 6758 6510 6644 6511 6947 6619 6779]
CVD-0017699	[-7.30102999 -7.30102999 -6.99999999 -6.99999999 -6.71219826 -6.71219826 -6.41116826 -6.41116826 -6.11013827 -6.11013827 -5.80910827 -5.80910827 -5.60414964 -5.60414964 -5.12708657 -5.12708657 -4.90517963 -4.90517963 -4.60414964 -4.60414964 -4.30320691 -4.30320691 -4.00217692 -4.00217692]	[36953. 37503. 37922. 39091. 37683. 37832. 37888. 38718. 37138. 38914. 38717. 39501. 37372. 37826. 36872. 37454. 34562. 34869. 32257. 32897. 25220. 25248. 20075. 21047.]	[39574 37310 36771 38369 38689 37327 35671 37399 39621 38322 37429 39319 39813 37616 36526 37292 40437 39169 37196 38478 41360 38749 38477 38539 40257 38621 36882 38225 40032 38545 37065 38281]	[7099 6760 6926 7391 6889 6687 6856 7001 7038 7016 7382 7016 6883 6998 6960 6867 7088 7115 6889 7114 7438 7044 6757 6950 7451 6893 6897 7036]
CVD-0017699	[-7.30102999 -7.30102999 -6.99999999 -6.99999999 -6.71219826 -6.71219826 -6.41116826 -6.41116826 -6.11013827 -6.11013827 -5.80910827 -5.80910827 -5.60414964 -5.60414964 -5.12708657 -5.12708657 -4.90517963 -4.90517963 -4.60414964 -4.60414964 -4.30320691 -4.30320691 -4.00217692 -4.00217692]	[30639. 31455. 31494. 31802. 30489. 31053. 30935. 31965. 30226. 30338. 29445. 29984. 27110. 27457. 21580. 21668. 17203. 17791. 14031. 14127. 10542. 10645. 9235. 9457.]	[28981 30703 30099 31590 29547 30308 30169 31243 29890 32004 30331 30868 30545 30826 30394 30587 29445 31194 30122 31002 30520 30900 28291 31314 29801 30562 28365 31639 31922]	[6827 6787 6541 6751 6828 6616 6717 6840 6857 6716 6874 6433 6789 6601 6830 6848 6435 6642 6983 6948 6675 6844 6531 6758 6510 6644 6511 6947 6619 6779]
CVD-0017679	[-7.30102999 -7.30102999 -6.71219826 -6.71219826 -6.11013827 -5.60414964 -4.90517963 -4.30320691]	[24848. 27476. 26147. 28578. 27345. 26670. 25170. 25211.]	[28234 27719 25692 27215 25754 25478 26019 27490 28248 24284 27743 26316 26269 26418 25746 25429 26154]	[6090 5931 5955 5903 6115 5909 6116 5909 6111 6047 5944 5941 5878 5928 5954 6088 5843 5803 5858 6054 5947 5976 5957 5904 5841 5895 5963 5996 5939]
CVD-0017660	[-7.30102999 -7.30102999 -6.99999999 -6.99999999 -6.71219826 -6.71219826 -6.41116826 -6.41116826 -6.11013827 -6.11013827 -5.80910827 -5.80910827 -5.60414964 -5.60414964 -5.12708657 -5.12708657 -4.90517963 -4.90517963 -4.60414964 -4.60414964 -4.30320691 -4.30320691 -4.00217692 -4.00217692]	[42145. 42280. 48440. 49071. 38062. 41646. 45727. 46564. 38571. 40481. 41663. 45451. 35833. 36230. 30916. 31303. 21323. 21495. 14979. 15493. 10870. 11052. 10348. 10789.]	[40856 40771 40497 40989 41603 39450 41407 40876 42045 42374 41879 42003 41479 40157 41707 42195 41352 42070 41291 40487 41652 41189 40770 41182]	[9021 8982 9020 9133 9143 9001 8983 9080 9116 9068 9147 9067 8988 8966 9029 9254 9183 9213 8928 8795 8894 8964 8775 8906]
CVD-0017660	[-7.30102999 -7.30102999 -6.71219826 -6.71219826 -6.41116826 -6.11013827 -6.11013827 -5.60414964 -5.12708657 -4.90517963 -4.90517963 -4.60414964 -4.60414964 -4.30320691 -4.30320691 -4.00217692 -4.00217692]	[24284. 26410. 25367. 27125. 31703. 24418. 27572. 21451. 18940. 11524. 13510. 8689. 9262. 6274. 6814. 6102. 6241.]	[28234 27719 25692 27215 25754 25478 26019 27490 28248 24284 27743 26316 26269 26418 25746 25429 26154]	[6090 5931 5955 5903 6115 5909 6116 5909 6111 6047 5944 5941 5878 5928 5954 6088 5843 5803 5858 6054 5947 5976 5957 5904 5841 5895 5963 5996 5939]
CVD-0017559	[-7.30102999 -7.30102999 -6.99999999 -6.99999999 -6.71219826 -6.71219826 -6.41116826 -6.41116826 -6.11013827 -6.11013827 -5.80910827 -5.80910827 -5.60414964 -5.60414964 -5.12708657 -5.12708657 -4.90517963 -4.90517963 -4.60414964 -4.60414964 -4.30320691 -4.30320691 -4.00217692 -4.00217692]	[26762. 27837. 26524. 27103. 26524. 27031. 26630. 27468. 27289. 28124. 11782. 26435. 25500. 30814. 24832. 30153. 22229. 24215. 19077. 22071. 15024. 17051. 9696. 10974.]	[27837 28935 26813 27022 26848 27116 26940 27176 27571 27630 27522 26502 25481 26608 27291 26506 25825 26546 26109 26376 26538 26679 28133 26890 26282 26760]	[6182 6030 5929 6014 6150 5977 6160 5988 6245 6015 5926 5911 6192 5914 5949 6038 6234 5882 5772 5897 6213 6003 5893 5977 6053 5909 5860 5925 6128 5955 5876 6052]
CVD-0017493	[-7.30102999 -7.30102999 -6.99999999 -6.99999999 -6.71219826 -6.71219826 -6.41116826 -6.41116826 -6.11013827 -6.11013827 -5.80910827 -5.80910827 -5.60414964 -5.60414964 -5.12708657 -5.12708657 -4.90517963 -4.90517963 -4.60414964 -4.60414964 -4.30320691 -4.30320691 -4.00217692 -4.00217692]	[22028. 22801. 22824. 23154. 21497. 21650. 22140. 22546. 21923. 22818. 22368. 23038. 21300. 22463. 22098. 22141. 21454. 21538. 21520. 21664. 13221. 13559. 7861. 8412.]	[23011 22040 21910 22190 22433 22153 21952 22247 23156 21766 21659 22350 23415 23074 22179 23110 22955 22273 21490 22273 22887 21732 22624 22560 21991 21244 22185 22276 22206 21775 22388]	[5280 5132 5541 5568 5202 5263 5422 5503 5255 5272 5516 5435 5367 5619 5599 5626 5332 5437 5409 5632 5432 5522 5652 5677 5179 5311 5437 5457 5227 5411 5412 5520]
CVD-0017491	[-7.30102999 -7.30102999 -6.99999999 -6.99999999 -6.71219826 -6.71219826 -6.41116826 -6.41116826 -6.11013827 -6.11013827 -5.80910827 -5.80910827 -5.60414964 -5.60414964 -5.12708657 -5.12708657 -4.90517963 -4.90517963 -4.60414964 -4.60414964 -4.30320691 -4.30320691 -4.00217692 -4.00217692]	[41564. 44017. 45473. 46069. 41485. 43118. 45009. 45930. 41730. 42365. 43522. 43894. 39455. 41168. 36828. 36882. 30028. 30906. 26380. 26445. 17476. 18671. 14701. 14910.]	[38666 41738 43925 40873 44507 40697 41102 43945 40703 43798 42479 41654 41922 43994 44218 44801 42474 43900 43875 43795 42333 43493 41015 42269 40975 42706 42213 43848 42241 44254]	[9328 9080 9477 9234 8870 9664 9618 9174 9510 8722 9383 8939 9370 9400 9441 9056 9411 9232 9587 9349 9613 9292 8831 9144 8620 9403 8869 9434]
CVD-0017487	[-8.30103001 -8.30103001 -8.00000001 -8.00000001 -7.71219826 -7.71219826 -7.41116826 -7.41116826 -7.11013827 -7.11013827 -6.80910827 -6.80910827 -6.60414963 -6.60414963 -6.12708657 -6.12708657 -5.90517963 -5.90517963 -5.60414964 -5.60414964 -5.30320692 -5.30320692 -5.00217693 -5.00217693]	[31771. 32465. 31292. 31362. 29635. 30660. 26552. 27143. 21971. 22427. 16743. 17506. 13537. 13860. 9247. 9399. 8393. 8493. 7525. 7615. 6994. 7147. 6694. 7054.]	[33987 33106 32663 33358 32415 32252 31512 33926 33159 33457 32548 33949 33129 33387 33700 33734 34502 33969 32404 33952 34096 34568 32601 34467 33222 33421 32690 33607 33611 33117 32640 32684]	[6451 6352 6187 6419 6338 6288 6210 6340 6380 6421 6184 6403 6341 6191 6370 6341 6181 6371 6443 6387 6445 6340 6316 6322 6276 6363 6289]
CVD-0017487	[-7.30102999 -7.30102999 -6.99999999 -6.99999999 -6.71219826 -6.71219826 -6.41116826 -6.41116826 -6.11013827 -6.11013827 -5.80910827 -5.80910827 -5.60414964 -5.60414964 -5.12708657 -5.12708657 -4.90517963 -4.90517963 -4.60414964 -4.60414964 -4.30320691 -4.30320691 -4.00217692 -4.00217692]	[20322. 22052. 18131. 18364. 14558. 14743. 12963. 13230. 11118. 11327. 10752. 10962. 10638. 10746. 10462. 10626. 9969. 10131. 10390. 10512. 9951. 10504. 10605. 10668.]	[28088 25864 27079 27094 27352 25681 25911 26083 26800 26338 26854 26376 26808 26660 26791 25648 26943 26513 26328 26866 27405 26683 26369 26664 26494 27975 26110 27039 26543]	[10334 9880 9904 10004 10355 9596 9615 9490 9778 10038 9783 9579 9667 9531 9758 9700 9826 9960 9895 9935 9763 9736 9718 9663 9800 9805]
CVD-0017474	[-7.30102999 -7.30102999 -6.99999999 -6.99999999 -6.71219826 -6.71219826 -6.41116826 -6.41116826 -6.11013827 -6.11013827 -5.80910827 -5.80910827 -5.60414964 -5.60414964 -5.12708657 -5.12708657 -4.90517963 -4.90517963 -4.60414964 -4.60414964 -4.30320691 -4.30320691 -4.00217692 -4.00217692]	[33407. 34005. 33339. 33432. 30610. 31366. 27755. 28478. 23577. 23883. 18395. 18861. 15431. 15477. 10156. 10263. 8575. 8944. 7792. 7920. 6887. 7069. 6953. 7045.]	[33544 32440 32099 33258 34493 33864 33088 33333 34689 33592 33308 33933 35083 33967 33651 33774 34876 33617 32947 33561 34038 33472 33764 34009 32617 32046 32925 34839 32962 32312 33045]	[6267 5980 5912 5979 6257 6312 6280 6114 6154 6003 6005 6382 6108 6061 6123 6358 5969 5931 5949 6441 6108 6022 6079 6101 5878 5716 5918 6121 5930 5839 6044]
CVD-0017449	[-8.30103001 -8.30103001 -8.00000001 -8.00000001 -7.71219826 -7.71219826 -7.41116826 -7.41116826 -7.11013827 -7.11013827 -6.80910827 -6.80910827 -6.60414963 -6.60414963 -6.12708657 -6.12708657 -5.90517963 -5.90517963 -5.60414964 -5.60414964 -5.30320692 -5.30320692 -5.00217693 -5.00217693]	[27328. 28313. 26468. 26494. 23330. 23652. 20224. 20260. 16154. 16489. 13884. 14720. 12342. 12564. 11054. 11187. 10383. 10630. 10455. 10543. 10122. 10153. 10146. 10283.]	[27733 25640 27425 27355 27409 27108 28186 28227 25078 27688 27457 27547 28267 27708 27749 26518 28465 27954 28211 25342 28006 27215 27911 26136 28476 27570 28181]	[ 9320 9893 9327 10001 9501 10061 9902 9757 9850 9744 10016 9807 9544 9626 9921 10006 9832 9867 10390 10265 9710 10005 9678 10126 9718 9880 9799 10055 9656]
CVD-0017449	[-7.30102999 -7.30102999 -6.99999999 -6.99999999 -6.71219826 -6.71219826 -6.41116826 -6.41116826 -6.11013827 -6.11013827 -5.80910827 -5.80910827 -5.60414964 -5.60414964 -5.12708657 -5.12708657 -4.90517963 -4.90517963 -4.60414964 -4.60414964 -4.30320691 -4.30320691 -4.00217692 -4.00217692]	[12915. 13308. 10730. 11225. 8310. 8501. 7755. 7801. 6771. 6925. 6550. 6782. 6137. 6366. 6248. 6608. 5946. 6198. 6063. 6551. 6032. 6043. 6215. 6710.]	[21902 22115 20907 22331 21215 22001 21601 21754 21199 21658 21149 21668 21258 22319 21747 22135 22333 22334 21606 22096 22470 22841 21625 22777 21443 22216 21194 22442 21134 22317 21026 22452]	[6134 5870 6190 6329 6069 5866 6029 6207 6005 5844 5920 6064 6244 5970 6125 6449 6161 5939 6175 6271 5975 6280 6205 6010 5886 6067 5946 6081 5765 5995]
CVD-0017416	[-7.30102999 -7.30102999 -6.99999999 -6.99999999 -6.71219826 -6.71219826 -6.41116826 -6.41116826 -6.11013827 -6.11013827 -5.80910827 -5.80910827 -5.60414964 -5.60414964 -5.12708657 -5.12708657 -4.90517963 -4.90517963 -4.60414964 -4.60414964 -4.30320691 -4.30320691 -4.00217692 -4.00217692]	[17240. 19552. 16098. 18336. 12728. 15037. 10615. 12476. 9904. 9980. 8207. 8639. 7197. 7409. 6401. 6582. 6185. 6229. 6206. 6285. 5676. 5965. 5776. 6102.]	[18969 18207 17879 18388 19369 18500 18388 19395 19512 19148 18966 19453 20848 20395 19221 21906 20336 21050 20306 21268 22593 22045 20848 21686 22191 21278 20662 21301 21673 21645 20908 21758]	[5129 4855 4853 5023 5187 5103 5026 5144 5295 5176 5349 5239 5462 5465 5537 5666 5593 5656 5729 5761 5638 5804 5867 5665 5491 5639 5772 5607 5439 5778]
CVD-0017411	[-7.30102999 -7.30102999 -6.99999999 -6.99999999 -6.71219826 -6.71219826 -6.41116826 -6.41116826 -6.11013827 -6.11013827 -5.80910827 -5.80910827 -5.60414964 -5.60414964 -5.12708657 -5.12708657 -4.90517963 -4.90517963 -4.60414964 -4.60414964 -4.30320691 -4.30320691 -4.00217692 -4.00217692]	[43032. 43434. 42823. 43660. 38833. 40707. 35527. 37924. 29265. 30208. 22728. 23517. 19923. 20295. 12359. 12996. 10015. 10275. 8460. 8891. 7571. 7908. 7228. 7641.]	[45103 41968 43177 44102 45600 42755 43071 42759 46663 43744 44230 43845 45181 43505 44091 43142 44536 42616 43134 42817 45841 43976 46012 43775 44713 46357 44210 47297 44445 44682 44514]	[6977 6336 6556 6402 6899 6485 6557 6459 6549 6770 6548 7051 6626 6733 6625 7031 6484 6564 6478 6589 6671 6639 7174 6665 6776 6419 6449 6319 6284]
CVD-0017410	[-7.30102999 -7.30102999 -6.99999999 -6.99999999 -6.71219826 -6.71219826 -6.41116826 -6.41116826 -6.11013827 -6.11013827 -5.80910827 -5.80910827 -5.60414964 -5.60414964 -5.12708657 -5.12708657 -4.90517963 -4.90517963 -4.60414964 -4.60414964 -4.30320691 -4.30320691 -4.00217692 -4.00217692]	[44147. 44476. 44161. 44243. 42172. 43802. 42517. 43773. 39478. 40618. 37290. 39514. 34572. 35818. 26669. 27816. 20288. 23095. 15533. 16473. 11855. 12533. 10382. 10762.]	[45103 41968 43177 44102 45600 42755 43071 42759 46663 43744 44230 43845 45181 43505 44091 43142 44536 42616 43134 42817 45841 43976 46012 43775 44713 46357 44210 47297 44445 44682 44514]	[6977 6336 6556 6402 6899 6485 6557 6459 6549 6770 6548 7051 6626 6733 6625 7031 6484 6564 6478 6589 6671 6639 7174 6665 6776 6419 6449 6319 6284]
CVD-0017409	[-7.30102999 -7.30102999 -6.99999999 -6.99999999 -6.71219826 -6.71219826 -6.41116826 -6.41116826 -6.11013827 -6.11013827 -5.80910827 -5.80910827 -5.60414964 -5.60414964 -5.12708657 -5.12708657 -4.90517963 -4.90517963 -4.60414964 -4.60414964 -4.30320691 -4.30320691 -4.00217692 -4.00217692]	[40753. 41725. 38678. 40537. 38352. 39657. 36297. 37225. 31310. 32598. 27196. 27268. 23598. 24355. 14852. 15366. 11866. 12454. 9441. 9940. 7996. 8519. 7377. 7926.]	[40621 40226 40863 40755 42679 40887 40752 41109 43732 42015 42130 41903 42786 41492 41760 42165 42208 40832 41049 40948 43649 42609 44015 42191 44873 42578 43689 42101 43873 43005 42506 41567]	[6784 6341 6353 6500 6901 6555 6454 6528 6554 6601 6579 6904 6607 6689 6584 6896 6477 6513 6535 6752 6635 6711 6936 6686 6604 6777 6956 6621 6442 6531]
CVD-0017408	[-7.30102999 -7.30102999 -6.99999999 -6.99999999 -6.71219826 -6.71219826 -6.41116826 -6.41116826 -6.11013827 -6.11013827 -5.80910827 -5.80910827 -5.60414964 -5.60414964 -5.12708657 -5.12708657 -4.90517963 -4.90517963 -4.60414964 -4.60414964 -4.30320691 -4.30320691 -4.00217692 -4.00217692]	[40085. 42280. 39550. 41697. 37730. 41014. 35816. 38363. 19815. 32598. 25748. 26320. 21275. 23559. 13459. 15025. 8581. 11334. 9551. 10111. 9206. 9500. 8850. 9192.]	[40621 40226 40863 40755 42679 40887 40752 41109 43732 42015 42130 41903 42786 41492 41760 42165 42208 40832 41049 40948 43649 42609 44015 42191 44873 42578 43689 42101 43873 43005 42506 41567]	[6784 6341 6353 6500 6901 6555 6454 6528 6554 6601 6579 6904 6607 6689 6584 6896 6477 6513 6535 6752 6635 6711 6936 6686 6604 6777 6956 6621 6442 6531]
CVD-0017407	[-7.30102999 -7.30102999 -6.99999999 -6.99999999 -6.71219826 -6.71219826 -6.41116826 -6.41116826 -6.11013827 -6.11013827 -5.80910827 -5.80910827 -5.60414964 -5.60414964 -5.12708657 -5.12708657 -4.90517963 -4.90517963 -4.60414964 -4.60414964 -4.30320691 -4.30320691 -4.00217692 -4.00217692]	[40377. 42505. 40184. 42573. 39074. 41809. 36988. 39423. 32451. 33933. 28539. 28789. 22621. 24939. 15121. 16063. 9948. 12001. 9648. 10038. 8495. 8702. 8195. 8502.]	[40621 40226 40863 40755 42679 40887 40752 41109 43732 42015 42130 41903 42786 41492 41760 42165 42208 40832 41049 40948 43649 42609 44015 42191 44873 42578 43689 42101 43873 43005 42506 41567]	[6784 6341 6353 6500 6901 6555 6454 6528 6554 6601 6579 6904 6607 6689 6584 6896 6477 6513 6535 6752 6635 6711 6936 6686 6604 6777 6956 6621 6442 6531]
CVD-0017406	[-7.30102999 -7.30102999 -6.99999999 -6.99999999 -6.71219826 -6.71219826 -6.41116826 -6.41116826 -6.11013827 -6.11013827 -5.80910827 -5.80910827 -5.60414964 -5.60414964 -5.12708657 -5.12708657 -4.90517963 -4.90517963 -4.60414964 -4.60414964 -4.30320691 -4.30320691 -4.00217692 -4.00217692]	[41076. 43119. 40828. 42903. 38956. 42348. 37911. 40789. 23080. 36041. 29066. 30944. 25201. 28329. 16196. 17919. 11637. 13179. 10422. 11113. 8537. 8870. 7977. 8198.]	[40621 40226 40863 40755 42679 40887 40752 41109 43732 42015 42130 41903 42786 41492 41760 42165 42208 40832 41049 40948 43649 42609 44015 42191 44873 42578 43689 42101 43873 43005 42506 41567]	[6784 6341 6353 6500 6901 6555 6454 6528 6554 6601 6579 6904 6607 6689 6584 6896 6477 6513 6535 6752 6635 6711 6936 6686 6604 6777 6956 6621 6442 6531]
CVD-0017405	[-7.30102999 -7.30102999 -6.99999999 -6.99999999 -6.71219826 -6.71219826 -6.41116826 -6.41116826 -6.11013827 -6.11013827 -5.80910827 -5.80910827 -5.60414964 -5.60414964 -5.12708657 -5.12708657 -4.90517963 -4.90517963 -4.60414964 -4.60414964 -4.30320691 -4.30320691 -4.00217692 -4.00217692]	[41469. 43352. 41892. 43633. 41084. 43251. 40784. 43306. 40692. 41086. 39067. 39699. 35106. 38249. 27534. 30023. 23205. 23531. 17668. 18430. 12463. 13318. 9993. 10733.]	[40621 40226 40863 40755 42679 40887 40752 41109 43732 42015 42130 41903 42786 41492 41760 42165 42208 40832 41049 40948 43649 42609 44015 42191 44873 42578 43689 42101 43873 43005 42506 41567]	[6784 6341 6353 6500 6901 6555 6454 6528 6554 6601 6579 6904 6607 6689 6584 6896 6477 6513 6535 6752 6635 6711 6936 6686 6604 6777 6956 6621 6442 6531]
CVD-0017404	[-7.30102999 -7.30102999 -6.99999999 -6.99999999 -6.71219826 -6.71219826 -6.41116826 -6.41116826 -6.11013827 -6.11013827 -5.80910827 -5.80910827 -5.60414964 -5.60414964 -5.12708657 -5.12708657 -4.90517963 -4.90517963 -4.60414964 -4.60414964 -4.30320691 -4.30320691 -4.00217692 -4.00217692]	[36733. 41481. 41101. 41356. 38089. 40173. 35772. 38539. 31654. 32489. 26342. 26591. 18945. 23704. 13658. 14865. 10823. 11220. 9128. 9373. 8226. 8610. 7701. 8059.]	[40621 40226 40863 40755 42679 40887 40752 41109 43732 42015 42130 41903 42786 41492 41760 42165 42208 40832 41049 40948 43649 42609 44015 42191 44873 42578 43689 42101 43873 43005 42506 41567]	[6784 6341 6353 6500 6901 6555 6454 6528 6554 6601 6579 6904 6607 6689 6584 6896 6477 6513 6535 6752 6635 6711 6936 6686 6604 6777 6956 6621 6442 6531]
CVD-0017403	[-7.30102999 -7.30102999 -6.99999999 -6.99999999 -6.71219826 -6.71219826 -6.41116826 -6.41116826 -6.11013827 -6.11013827 -5.80910827 -5.80910827 -5.60414964 -5.60414964 -5.12708657 -5.12708657 -4.90517963 -4.90517963 -4.60414964 -4.60414964 -4.30320691 -4.30320691 -4.00217692 -4.00217692]	[41655. 43274. 41973. 42721. 40161. 41131. 39546. 41101. 36999. 39032. 34580. 36649. 31005. 32888. 22450. 23129. 17326. 18336. 13625. 14017. 11300. 11944. 10720. 11292.]	[40621 40226 40863 40755 42679 40887 40752 41109 43732 42015 42130 41903 42786 41492 41760 42165 42208 40832 41049 40948 43649 42609 44015 42191 44873 42578 43689 42101 43873 43005 42506 41567]	[6784 6341 6353 6500 6901 6555 6454 6528 6554 6601 6579 6904 6607 6689 6584 6896 6477 6513 6535 6752 6635 6711 6936 6686 6604 6777 6956 6621 6442 6531]
CVD-0017402	[-7.30102999 -7.30102999 -6.99999999 -6.99999999 -6.71219826 -6.71219826 -6.41116826 -6.41116826 -6.11013827 -6.11013827 -5.80910827 -5.80910827 -5.60414964 -5.60414964 -5.12708657 -5.12708657 -4.90517963 -4.90517963 -4.60414964 -4.60414964 -4.30320691 -4.30320691 -4.00217692 -4.00217692]	[41517. 41981. 41596. 42662. 40163. 41207. 40609. 41401. 38321. 39107. 36884. 37729. 34064. 36198. 28205. 29357. 22946. 24027. 17745. 19442. 12714. 14648. 10536. 11817.]	[40621 40226 40863 40755 42679 40887 40752 41109 43732 42015 42130 41903 42786 41492 41760 42165 42208 40832 41049 40948 43649 42609 44015 42191 44873 42578 43689 42101 43873 43005 42506 41567]	[6784 6341 6353 6500 6901 6555 6454 6528 6554 6601 6579 6904 6607 6689 6584 6896 6477 6513 6535 6752 6635 6711 6936 6686 6604 6777 6956 6621 6442 6531]
CVD-0017401	[-7.30102999 -7.30102999 -6.99999999 -6.99999999 -6.71219826 -6.71219826 -6.41116826 -6.41116826 -6.11013827 -6.11013827 -5.80910827 -5.80910827 -5.60414964 -5.60414964 -5.12708657 -5.12708657 -4.90517963 -4.90517963 -4.60414964 -4.60414964 -4.30320691 -4.30320691 -4.00217692 -4.00217692]	[37163. 37214. 40383. 40615. 36170. 37765. 39057. 40260. 36504. 36599. 38004. 38248. 26289. 33879. 27953. 29566. 21945. 24098. 18034. 18869. 8431. 14176. 13243. 13301.]	[39153 38775 39104 41095 39204 40567 41129 39607 40462 39673 39129 39875 41817 39188 40649 41527 40228 41297 41484 39899 41232 41763 40247 40917]	[6739 6401 6505 6220 6731 6577 6980 6453 6933 6508 6750 6202 6694 6454 6654 5827 6781 6497 6778 7052 6491 6822 6130 6698 6413 6579 6505 6438 6376]
CVD-0017400	[-7.30102999 -7.30102999 -6.99999999 -6.99999999 -6.71219826 -6.71219826 -6.41116826 -6.41116826 -6.11013827 -6.11013827 -5.80910827 -5.80910827 -5.60414964 -5.60414964 -5.12708657 -5.12708657 -4.90517963 -4.90517963 -4.60414964 -4.60414964 -4.30320691 -4.30320691 -4.00217692 -4.00217692]	[40049. 40249. 38758. 38807. 34407. 36417. 30704. 32093. 25794. 26405. 19413. 19780. 15985. 17171. 10587. 10630. 9203. 9623. 7845. 8222. 7429. 7661. 7217. 7240.]	[39153 38775 39104 41095 39204 40567 41129 39607 40462 39673 39129 39875 41817 39188 40649 41527 40228 41297 41484 39899 41232 41763 40247 40917]	[6739 6401 6505 6220 6731 6577 6980 6453 6933 6508 6750 6202 6694 6454 6654 5827 6781 6497 6778 7052 6491 6822 6130 6698 6413 6579 6505 6438 6376]
CVD-0017399	[-7.30102999 -7.30102999 -6.99999999 -6.99999999 -6.71219826 -6.71219826 -6.41116826 -6.41116826 -6.11013827 -6.11013827 -5.80910827 -5.80910827 -5.60414964 -5.60414964 -5.12708657 -5.12708657 -4.90517963 -4.90517963 -4.60414964 -4.60414964 -4.30320691 -4.30320691 -4.00217692 -4.00217692]	[39536. 41712. 39895. 41644. 38899. 39615. 39617. 40622. 36576. 37830. 34277. 35278. 31653. 33025. 23421. 25026. 19809. 19983. 14423. 14958. 10900. 11498. 8889. 9003.]	[39153 38775 39104 41095 39204 40567 41129 39607 40462 39673 39129 39875 41817 39188 40649 41527 40228 41297 41484 39899 41232 41763 40247 40917]	[6739 6401 6505 6220 6731 6577 6980 6453 6933 6508 6750 6202 6694 6454 6654 5827 6781 6497 6778 7052 6491 6822 6130 6698 6413 6579 6505 6438 6376]
CVD-0017398	[-7.30102999 -7.30102999 -6.99999999 -6.99999999 -6.71219826 -6.71219826 -6.41116826 -6.41116826 -6.11013827 -6.11013827 -5.80910827 -5.80910827 -5.60414964 -5.60414964 -5.12708657 -5.12708657 -4.90517963 -4.90517963 -4.60414964 -4.60414964 -4.30320691 -4.30320691 -4.00217692 -4.00217692]	[31831. 32365. 25442. 26157. 19498. 20980. 14570. 14736. 11506. 11537. 9037. 9136. 8197. 8382. 7119. 7334. 7013. 7361. 6732. 7017. 6779. 7032. 6768. 7041.]	[39153 38775 39104 41095 39204 40567 41129 39607 40462 39673 39129 39875 41817 39188 40649 41527 40228 41297 41484 39899 41232 41763 40247 40917]	[6739 6401 6505 6220 6731 6577 6980 6453 6933 6508 6750 6202 6694 6454 6654 5827 6781 6497 6778 7052 6491 6822 6130 6698 6413 6579 6505 6438 6376]
CVD-0017397	[-7.30102999 -7.30102999 -6.99999999 -6.99999999 -6.71219826 -6.71219826 -6.41116826 -6.41116826 -6.11013827 -6.11013827 -5.80910827 -5.80910827 -5.60414964 -5.60414964 -5.12708657 -5.12708657 -4.90517963 -4.90517963 -4.60414964 -4.60414964 -4.30320691 -4.30320691 -4.00217692 -4.00217692]	[40062. 41858. 39622. 42040. 39261. 40165. 38875. 40540. 38209. 39548. 36170. 37406. 34477. 34870. 26771. 27385. 22874. 23094. 16929. 17053. 12510. 13340. 9906. 9970.]	[39153 38775 39104 41095 39204 40567 41129 39607 40462 39673 39129 39875 41817 39188 40649 41527 40228 41297 41484 39899 41232 41763 40247 40917]	[6739 6401 6505 6220 6731 6577 6980 6453 6933 6508 6750 6202 6694 6454 6654 5827 6781 6497 6778 7052 6491 6822 6130 6698 6413 6579 6505 6438 6376]
CVD-0017396	[-7.30102999 -7.30102999 -6.99999999 -6.99999999 -6.71219826 -6.71219826 -6.41116826 -6.41116826 -6.11013827 -6.11013827 -5.80910827 -5.80910827 -5.60414964 -5.60414964 -5.12708657 -5.12708657 -4.90517963 -4.90517963 -4.60414964 -4.60414964 -4.30320691 -4.30320691 -4.00217692 -4.00217692]	[39899. 41356. 39142. 40837. 22588. 39551. 37650. 38061. 34851. 35602. 30570. 31388. 27181. 28173. 18130. 18423. 14867. 15057. 11365. 11374. 9258. 9384. 8076. 8085.]	[39153 38775 39104 41095 39204 40567 41129 39607 40462 39673 39129 39875 41817 39188 40649 41527 40228 41297 41484 39899 41232 41763 40247 40917]	[6739 6401 6505 6220 6731 6577 6980 6453 6933 6508 6750 6202 6694 6454 6654 5827 6781 6497 6778 7052 6491 6822 6130 6698 6413 6579 6505 6438 6376]
CVD-0017392	[-7.30102999 -7.30102999 -6.99999999 -6.99999999 -6.71219826 -6.71219826 -6.41116826 -6.41116826 -6.11013827 -6.11013827 -5.80910827 -5.80910827 -5.60414964 -5.60414964 -5.12708657 -5.12708657 -4.90517963 -4.90517963 -4.60414964 -4.60414964 -4.30320691 -4.30320691 -4.00217692 -4.00217692]	[42402. 43853. 41757. 44394. 37629. 41240. 34997. 37613. 29302. 29701. 23033. 23630. 18542. 20900. 11711. 12869. 9796. 10171. 8598. 8750. 7659. 7993. 7678. 8418.]	[45103 41968 43177 44102 45600 42755 43071 42759 46663 43744 44230 43845 45181 43505 44091 43142 44536 42616 43134 42817 45841 43976 46012 43775 44713 46357 44210 47297 44445 44682 44514]	[6977 6336 6556 6402 6899 6485 6557 6459 6549 6770 6548 7051 6626 6733 6625 7031 6484 6564 6478 6589 6671 6639 7174 6665 6776 6419 6449 6319 6284]
CVD-0017391	[-7.30102999 -7.30102999 -6.99999999 -6.99999999 -6.71219826 -6.71219826 -6.41116826 -6.41116826 -6.11013827 -6.11013827 -5.80910827 -5.80910827 -5.60414964 -5.60414964 -5.12708657 -5.12708657 -4.90517963 -4.90517963 -4.60414964 -4.60414964 -4.30320691 -4.30320691 -4.00217692 -4.00217692]	[41804. 42853. 40055. 40121. 34467. 36410. 29229. 30762. 22530. 23605. 17316. 18193. 14982. 15963. 21143. 22213. 22444. 23379. 21808. 22905. 21317. 22002. 18247. 19644.]	[45103 41968 43177 44102 45600 42755 43071 42759 46663 43744 44230 43845 45181 43505 44091 43142 44536 42616 43134 42817 45841 43976 46012 43775 44713 46357 44210 47297 44445 44682 44514]	[6977 6336 6556 6402 6899 6485 6557 6459 6549 6770 6548 7051 6626 6733 6625 7031 6484 6564 6478 6589 6671 6639 7174 6665 6776 6419 6449 6319 6284]
CVD-0017390	[-7.30102999 -7.30102999 -6.99999999 -6.99999999 -6.71219826 -6.71219826 -6.41116826 -6.41116826 -6.11013827 -6.11013827 -5.80910827 -5.80910827 -5.60414964 -5.60414964 -5.12708657 -5.12708657 -4.90517963 -4.90517963 -4.60414964 -4.60414964 -4.30320691 -4.30320691 -4.00217692 -4.00217692]	[42472. 45439. 44992. 46863. 43347. 44030. 45313. 45702. 41893. 43300. 44221. 45794. 40481. 42725. 38733. 38837. 32217. 32217. 27411. 27740. 19003. 20253. 15926. 16332.]	[38666 41738 43925 40873 44507 40697 41102 43945 40703 43798 42479 41654 41922 43994 44218 44801 42474 43900 43875 43795 42333 43493 41015 42269 40975 42706 42213 43848 42241 44254]	[9328 9080 9477 9234 8870 9664 9618 9174 9510 8722 9383 8939 9370 9400 9441 9056 9411 9232 9587 9349 9613 9292 8831 9144 8620 9403 8869 9434]
CVD-0017362	[-7.30102999 -7.30102999 -6.99999999 -6.99999999 -6.71219826 -6.71219826 -6.41116826 -6.41116826 -6.11013827 -6.11013827 -5.80910827 -5.80910827 -5.60414964 -5.60414964 -5.12708657 -5.12708657 -4.90517963 -4.90517963 -4.60414964 -4.60414964 -4.30320691 -4.30320691 -4.00217692 -4.00217692]	[27013. 27754. 22574. 23563. 17191. 17874. 13275. 13850. 10417. 10775. 8540. 9128. 7509. 7978. 6682. 6897. 6806. 6872. 6902. 6938. 6787. 6849. 7251. 7497.]	[32932 31441 32395 32598 33833 32627 33182 31777 32492 32653 31906 32762 32856 32072 32538 31548 33435 32286 33045 31970 30769 32563 33200 31286 32679]	[5788 6232 5999 6229 6213 6311 6163 6390 6133 6254 6167 6347 6189 6309 5991 6175 6145 6102 6269 6357 6134 6276 5795 6016 5907 6028 5941 6137 5941 6098]
CVD-0017360	[-8.30103001 -8.30103001 -8.00000001 -8.00000001 -7.71219826 -7.71219826 -7.41116826 -7.41116826 -7.11013827 -7.11013827 -6.80910827 -6.80910827 -6.60414963 -6.60414963 -6.12708657 -6.12708657 -5.90517963 -5.90517963 -5.60414964 -5.60414964 -5.30320692 -5.30320692 -5.00217693 -5.00217693]	[34843. 35096. 32859. 34267. 30097. 30503. 25413. 25652. 19301. 19345. 15276. 15293. 12553. 12965. 10042. 10331. 9168. 9593. 8886. 9058. 8336. 8557. 8496. 8981.]	[33375 32977 33267 32749 33191 32833 34579 33550 34102 34025 32907 33892 31534 34049 33537 33658 33034 34769 34529 34353 32720 33800 33233 34076 33840 33882 33825]	[6850 7195 7069 7368 6794 7114 6918 7096 7359 6986 7075 7152 6962 7090 6792 7119 6960 7165 7073 7279 7098 7225 6927 7028 6898 7109 6981 7211 6961 7165]
CVD-0017360	[-7.30102999 -7.30102999 -6.99999999 -6.99999999 -6.71219826 -6.71219826 -6.41116826 -6.41116826 -6.11013827 -6.11013827 -5.80910827 -5.80910827 -5.60414964 -5.60414964 -5.12708657 -5.12708657 -4.90517963 -4.90517963 -4.60414964 -4.60414964 -4.30320691 -4.30320691 -4.00217692 -4.00217692]	[18584. 18924. 14523. 14684. 10504. 10521. 8692. 9168. 7530. 7766. 7133. 7228. 6676. 6708. 6517. 6565. 6437. 6442. 6504. 6543. 6169. 6430. 6416. 6658.]	[32932 31441 32395 32598 33833 32627 33182 31777 32492 32653 31906 32762 32856 32072 32538 31548 33435 32286 33045 31970 30769 32563 33200 31286 32679]	[5788 6232 5999 6229 6213 6311 6163 6390 6133 6254 6167 6347 6189 6309 5991 6175 6145 6102 6269 6357 6134 6276 5795 6016 5907 6028 5941 6137 5941 6098]
CVD-0017357	[-7.30102999 -7.30102999 -6.99999999 -6.99999999 -6.71219826 -6.71219826 -6.41116826 -6.41116826 -6.11013827 -6.11013827 -5.80910827 -5.80910827 -5.60414964 -5.60414964 -5.12708657 -5.12708657 -4.90517963 -4.90517963 -4.60414964 -4.60414964 -4.30320691 -4.30320691 -4.00217692 -4.00217692]	[31178. 31690. 26092. 26523. 19995. 20123. 16340. 16820. 13753. 14222. 12634. 12669. 11601. 11777. 11017. 11195. 10624. 11011. 10862. 10977. 10391. 10849. 10362. 10749.]	[39070 39134 39747 39352 40930 39500 37830 40067 39816 39904 40196 41172 40125 39707 39443 39697 37383 40161 39886 39918 38995 38530 39014 37578 39517 38769 40195]	[10368 10148 10351 10062 10618 10329 10469 10573 10454 10321 10462 10180 10619 10511 10534 10239 10582 10493 10576 10533 10561 10447 10584 10227 10008 10139 10221 10315 10159 10323]
CVD-0017356	[-8.30103001 -8.30103001 -8.00000001 -8.00000001 -7.71219826 -7.71219826 -7.41116826 -7.41116826 -7.11013827 -7.11013827 -6.80910827 -6.80910827 -6.60414963 -6.60414963 -6.12708657 -6.12708657 -5.90517963 -5.90517963 -5.60414964 -5.60414964 -5.30320692 -5.30320692 -5.00217693 -5.00217693]	[32732. 32875. 32206. 33449. 28489. 28877. 24647. 24708. 19065. 19272. 14155. 15320. 12048. 12556. 8853. 8929. 7666. 7920. 7135. 7201. 6723. 7146. 6745. 7058.]	[33987 33106 32663 33358 32415 32252 31512 33926 33159 33457 32548 33949 33129 33387 33700 33734 34502 33969 32404 33952 34096 34568 32601 34467 33222 33421 32690 33607 33611 33117 32640 32684]	[6451 6352 6187 6419 6338 6288 6210 6340 6380 6421 6184 6403 6341 6191 6370 6341 6181 6371 6443 6387 6445 6340 6316 6322 6276 6363 6289]
CVD-0017356	[-7.30102999 -7.30102999 -6.99999999 -6.99999999 -6.71219826 -6.71219826 -6.41116826 -6.41116826 -6.11013827 -6.11013827 -5.80910827 -5.80910827 -5.60414964 -5.60414964 -5.12708657 -5.12708657 -4.90517963 -4.90517963 -4.60414964 -4.60414964 -4.30320691 -4.30320691 -4.00217692 -4.00217692]	[19761. 20131. 15623. 15633. 11106. 11144. 9252. 9295. 7714. 7759. 7256. 7396. 6622. 6647. 6572. 6575. 6356. 6589. 6856. 6920. 6814. 7011. 7623. 7897.]	[33544 32440 32099 33258 34493 33864 33088 33333 34689 33592 33308 33933 35083 33967 33651 33774 34876 33617 32947 33561 34038 33472 33764 34009 32617 32046 32925 34839 32962 32312 33045]	[6267 5980 5912 5979 6257 6312 6280 6114 6154 6003 6005 6382 6108 6061 6123 6358 5969 5931 5949 6441 6108 6022 6079 6101 5878 5716 5918 6121 5930 5839 6044]
CVD-0017355	[-8.30103001 -8.30103001 -8.00000001 -8.00000001 -7.71219826 -7.71219826 -7.41116826 -7.41116826 -7.11013827 -7.11013827 -6.80910827 -6.80910827 -6.60414963 -6.60414963 -6.12708657 -6.12708657 -5.90517963 -5.90517963 -5.60414964 -5.60414964 -5.30320692 -5.30320692 -5.00217693 -5.00217693]	[31325. 32239. 29924. 31465. 28389. 30077. 24723. 25981. 19306. 20161. 14789. 15747. 12003. 12005. 8638. 8688. 7895. 7999. 7354. 7560. 6842. 7047. 6767. 6970.]	[33987 33106 32663 33358 32415 32252 31512 33926 33159 33457 32548 33949 33129 33387 33700 33734 34502 33969 32404 33952 34096 34568 32601 34467 33222 33421 32690 33607 33611 33117 32640 32684]	[6451 6352 6187 6419 6338 6288 6210 6340 6380 6421 6184 6403 6341 6191 6370 6341 6181 6371 6443 6387 6445 6340 6316 6322 6276 6363 6289]
CVD-0017355	[-7.30102999 -7.30102999 -6.99999999 -6.99999999 -6.71219826 -6.71219826 -6.41116826 -6.41116826 -6.11013827 -6.11013827 -5.80910827 -5.80910827 -5.60414964 -5.60414964 -5.12708657 -5.12708657 -4.90517963 -4.90517963 -4.60414964 -4.60414964 -4.30320691 -4.30320691 -4.00217692 -4.00217692]	[20436. 20704. 15771. 16257. 11443. 11444. 9440. 9520. 8081. 8172. 7385. 7468. 6750. 6901. 6723. 6750. 6535. 6779. 6836. 6943. 6973. 7242. 7659. 8334.]	[32932 31441 32395 32598 33833 32627 33182 31777 32492 32653 31906 32762 32856 32072 32538 31548 33435 32286 33045 31970 30769 32563 33200 31286 32679]	[5788 6232 5999 6229 6213 6311 6163 6390 6133 6254 6167 6347 6189 6309 5991 6175 6145 6102 6269 6357 6134 6276 5795 6016 5907 6028 5941 6137 5941 6098]
CVD-0017354	[-8.30103001 -8.30103001 -8.00000001 -8.00000001 -7.71219826 -7.71219826 -7.41116826 -7.41116826 -7.11013827 -7.11013827 -6.80910827 -6.80910827 -6.60414963 -6.60414963 -6.12708657 -6.12708657 -5.90517963 -5.90517963 -5.60414964 -5.60414964 -5.30320692 -5.30320692 -5.00217693 -5.00217693]	[33003. 33725. 32717. 34128. 30869. 30923. 28428. 28853. 23177. 24241. 18151. 19065. 15443. 15964. 10258. 10376. 8538. 8609. 7579. 7669. 7027. 7323. 6867. 7037.]	[33987 33106 32663 33358 32415 32252 31512 33926 33159 33457 32548 33949 33129 33387 33700 33734 34502 33969 32404 33952 34096 34568 32601 34467 33222 33421 32690 33607 33611 33117 32640 32684]	[6451 6352 6187 6419 6338 6288 6210 6340 6380 6421 6184 6403 6341 6191 6370 6341 6181 6371 6443 6387 6445 6340 6316 6322 6276 6363 6289]
CVD-0017354	[-7.30102999 -7.30102999 -6.99999999 -6.99999999 -6.71219826 -6.71219826 -6.41116826 -6.41116826 -6.11013827 -6.11013827 -5.80910827 -5.80910827 -5.60414964 -5.60414964 -5.12708657 -5.12708657 -4.90517963 -4.90517963 -4.60414964 -4.60414964 -4.30320691 -4.30320691 -4.00217692 -4.00217692]	[23145. 23934. 19735. 19992. 13343. 14183. 10707. 11044. 8350. 8871. 7656. 7971. 6761. 7072. 6579. 6793. 6607. 6731. 6863. 6947. 6827. 6974. 7419. 7566.]	[33544 32440 32099 33258 34493 33864 33088 33333 34689 33592 33308 33933 35083 33967 33651 33774 34876 33617 32947 33561 34038 33472 33764 34009 32617 32046 32925 34839 32962 32312 33045]	[6267 5980 5912 5979 6257 6312 6280 6114 6154 6003 6005 6382 6108 6061 6123 6358 5969 5931 5949 6441 6108 6022 6079 6101 5878 5716 5918 6121 5930 5839 6044]
CVD-0017353	[-7.30102999 -7.30102999 -6.99999999 -6.99999999 -6.71219826 -6.71219826 -6.41116826 -6.41116826 -6.11013827 -6.11013827 -5.80910827 -5.80910827 -5.60414964 -5.60414964 -5.12708657 -5.12708657 -4.90517963 -4.90517963 -4.60414964 -4.60414964 -4.30320691 -4.30320691 -4.00217692 -4.00217692]	[25678. 25943. 21640. 22215. 15886. 16297. 12522. 12734. 9622. 10151. 8329. 8664. 7377. 7648. 6798. 6966. 6838. 6937. 6670. 7003. 6837. 6979. 7471. 7540.]	[32932 31441 32395 32598 33833 32627 33182 31777 32492 32653 31906 32762 32856 32072 32538 31548 33435 32286 33045 31970 30769 32563 33200 31286 32679]	[5788 6232 5999 6229 6213 6311 6163 6390 6133 6254 6167 6347 6189 6309 5991 6175 6145 6102 6269 6357 6134 6276 5795 6016 5907 6028 5941 6137 5941 6098]
CVD-0017336	[-7.30102999 -7.30102999 -6.99999999 -6.99999999 -6.71219826 -6.71219826 -6.41116826 -6.41116826 -6.11013827 -6.11013827 -5.80910827 -5.80910827 -5.60414964 -5.60414964 -5.12708657 -5.12708657 -4.90517963 -4.90517963 -4.60414964 -4.60414964 -4.30320691 -4.30320691 -4.00217692 -4.00217692]	[25540. 25935. 24860. 26116. 22774. 22813. 20481. 22274. 15546. 18499. 12981. 14071. 10942. 12766. 8047. 9583. 7288. 7647. 7121. 7126. 6672. 7013. 7097. 7237.]	[31897 33413 32082 33409 28509 27343 26523 27354 28847 27570 26807 27657 31523 29021 27170 28660 27501 26663 26937 27056 30244 27754 25713 27424 28712 29108 27307 28714]	[5986 5935 6058 6231 6152 5925 6023 6193 5928 5935 6050 6248 5945 5898 6031 6218 5943 5786 5981 6177 5994 5978 5982 6088 5920 5820 5912 6219 5995 6083]
CVD-0017335	[-7.30102999 -7.30102999 -6.99999999 -6.99999999 -6.71219826 -6.71219826 -6.41116826 -6.41116826 -6.11013827 -6.11013827 -5.80910827 -5.80910827 -5.60414964 -5.60414964 -5.12708657 -5.12708657 -4.90517963 -4.90517963 -4.60414964 -4.60414964 -4.30320691 -4.30320691 -4.00217692 -4.00217692]	[31980. 32332. 30208. 30819. 27212. 27695. 23548. 23814. 18852. 18898. 14236. 14713. 11988. 12296. 8667. 8715. 7849. 7988. 7348. 7611. 7059. 7258. 7418. 7654.]	[32932 31441 32395 32598 33833 32627 33182 31777 32492 32653 31906 32762 32856 32072 32538 31548 33435 32286 33045 31970 30769 32563 33200 31286 32679]	[5788 6232 5999 6229 6213 6311 6163 6390 6133 6254 6167 6347 6189 6309 5991 6175 6145 6102 6269 6357 6134 6276 5795 6016 5907 6028 5941 6137 5941 6098]
CVD-0017303	[-7.30102999 -7.30102999 -6.99999999 -6.99999999 -6.71219826 -6.71219826 -6.41116826 -6.41116826 -6.11013827 -6.11013827 -5.80910827 -5.80910827 -5.60414964 -5.60414964 -5.12708657 -5.12708657 -4.90517963 -4.90517963 -4.60414964 -4.60414964 -4.30320691 -4.30320691 -4.00217692 -4.00217692]	[29770. 30460. 30291. 30607. 27537. 28863. 25619. 25742. 21308. 22795. 17447. 18883. 14724. 15329. 10776. 12256. 9428. 9756. 8710. 9190. 8347. 8922. 8583. 9420.]	[30013 30070 31228 30493 29396 29474 29138 29511 30038 29614 29397 30182 29539 29958 30420 31088 29147 30193 29985 29812 31019 30331 30463 30831 29498 29697 29212 29866 29643 29691 28709 29879]	[7692 7675 7787 7947 7632 7473 7556 8046 7738 7621 7713 7669 7526 7388 7550 7674 7570 7452 7580 7711 7628 7752 8015 7515 7440 7510 7916 7509 8027]
CVD-0017278	[-7.30102999 -7.30102999 -6.99999999 -6.99999999 -6.71219826 -6.71219826 -6.41116826 -6.41116826 -6.11013827 -6.11013827 -5.80910827 -5.80910827 -5.60414964 -5.60414964 -5.12708657 -5.12708657 -4.90517963 -4.90517963 -4.60414964 -4.60414964 -4.30320691 -4.30320691 -4.00217692 -4.00217692]	[35678. 36175. 33874. 35462. 33882. 33976. 33273. 33462. 31468. 31591. 27144. 29288. 23939. 24542. 16537. 17225. 13235. 13503. 11032. 11336. 9576. 9835. 9125. 9130.]	[33375 32977 33267 32749 33191 32833 34579 33550 34102 34025 32907 33892 31534 34049 33537 33658 33034 34769 34529 34353 32720 33800 33233 34076 33840 33882 33825]	[6850 7195 7069 7368 6794 7114 6918 7096 7359 6986 7075 7152 6962 7090 6792 7119 6960 7165 7073 7279 7098 7225 6927 7028 6898 7109 6981 7211 6961 7165]
CVD-0017276	[-7.30102999 -7.30102999 -6.99999999 -6.99999999 -6.71219826 -6.71219826 -6.41116826 -6.41116826 -6.11013827 -6.11013827 -5.80910827 -5.80910827 -5.60414964 -5.60414964 -5.12708657 -5.12708657 -4.90517963 -4.90517963 -4.60414964 -4.60414964 -4.30320691 -4.30320691 -4.00217692 -4.00217692]	[40961. 40996. 42079. 42267. 40460. 40603. 41059. 41967. 40754. 40950. 42338. 42384. 39624. 40658. 39356. 40987. 38560. 39101. 38134. 39554. 32994. 33740. 28401. 29630.]	[39070 39134 39747 39352 40930 39500 37830 40067 39816 39904 40196 41172 40125 39707 39443 39697 37383 40161 39886 39918 38995 38530 39014 37578 39517 38769 40195]	[10368 10148 10351 10062 10618 10329 10469 10573 10454 10321 10462 10180 10619 10511 10534 10239 10582 10493 10576 10533 10561 10447 10584 10227 10008 10139 10221 10315 10159 10323]
CVD-0017275	[-7.30102999 -7.30102999 -6.99999999 -6.99999999 -6.71219826 -6.71219826 -6.41116826 -6.41116826 -6.11013827 -6.11013827 -5.80910827 -5.80910827 -5.60414964 -5.60414964 -5.12708657 -5.12708657 -4.90517963 -4.90517963 -4.60414964 -4.60414964 -4.30320691 -4.30320691 -4.00217692 -4.00217692]	[29253. 33208. 28534. 31321. 26557. 36165. 28408. 37811. 26410. 27912. 26675. 27334. 25329. 26860. 24665. 26028. 21520. 21954. 18531. 19471. 14499. 14550. 11809. 11842.]	[31897 33413 32082 33409 28509 27343 26523 27354 28847 27570 26807 27657 31523 29021 27170 28660 27501 26663 26937 27056 30244 27754 25713 27424 28712 29108 27307 28714]	[5986 5935 6058 6231 6152 5925 6023 6193 5928 5935 6050 6248 5945 5898 6031 6218 5943 5786 5981 6177 5994 5978 5982 6088 5920 5820 5912 6219 5995 6083]
CVD-0017266	[-7.30102999 -7.30102999 -6.99999999 -6.99999999 -6.71219826 -6.71219826 -6.41116826 -6.41116826 -6.11013827 -6.11013827 -5.80910827 -5.80910827 -5.60414964 -5.60414964 -5.12708657 -5.12708657 -4.90517963 -4.90517963 -4.60414964 -4.60414964 -4.30320691 -4.30320691 -4.00217692 -4.00217692]	[21592. 23068. 19605. 22046. 20838. 21232. 19310. 20144. 20221. 22080. 19482. 21856. 21173. 22802. 19001. 20361. 18955. 19574. 17994. 18651. 18477. 19398. 15343. 16221.]	[16977 11311 24097 32527 14011 24583 31978 15312 25131 16839 18779 26552 24212 17398 25578 17646 20446 27593 31391 23138 25229 14248 21530 19445]	[6795 6335 7140 6878 7071 7583 6652 6809 6677 6628 7510 6874 6576 7725 7163 6760 7977 6862 8093 7453 7150 6158 7231]
CVD-0017265	[-7.30102999 -7.30102999 -6.99999999 -6.99999999 -6.71219826 -6.71219826 -6.41116826 -6.41116826 -6.11013827 -6.11013827 -5.80910827 -5.80910827 -5.60414964 -5.60414964 -5.12708657 -5.12708657 -4.90517963 -4.90517963 -4.60414964 -4.60414964 -4.30320691 -4.30320691 -4.00217692 -4.00217692]	[30876. 31004. 30517. 30556. 27756. 28880. 25682. 27258. 22162. 22504. 17921. 18356. 14788. 15177. 10194. 10309. 8389. 8467. 7407. 7454. 6921. 7080. 6901. 7016.]	[31225 30648 30649 32669 31144 30258 31225 32278 32223 31983 32147 31785 31618 31588 31784 32692 30750 31078 30692 32913 32128 31921 31700 32650 32775 32494 33359 31655 31628]	[6015 5910 5979 6397 6064 5821 5954 6258 6057 6116 6253 6085 5827 5894 6425 5886 5718 5852 6035 5930 5958 6120 5959 6049 5952 5821 5925]
CVD-0017264	[-7.30102999 -7.30102999 -6.99999999 -6.99999999 -6.71219826 -6.71219826 -6.41116826 -6.41116826 -6.11013827 -6.11013827 -5.80910827 -5.80910827 -5.60414964 -5.60414964 -5.12708657 -5.12708657 -4.90517963 -4.90517963 -4.60414964 -4.60414964 -4.30320691 -4.30320691 -4.00217692 -4.00217692]	[28289. 28747. 26186. 26209. 20897. 21890. 16819. 18260. 12616. 12974. 9991. 10041. 8398. 8814. 6942. 7242. 6402. 6459. 6286. 6353. 6113. 6292. 6238. 6381.]	[31225 30648 30649 32669 31144 30258 31225 32278 32223 31983 32147 31785 31618 31588 31784 32692 30750 31078 30692 32913 32128 31921 31700 32650 32775 32494 33359 31655 31628]	[6015 5910 5979 6397 6064 5821 5954 6258 6057 6116 6253 6085 5827 5894 6425 5886 5718 5852 6035 5930 5958 6120 5959 6049 5952 5821 5925]
CVD-0017263	[-7.30102999 -7.30102999 -6.99999999 -6.99999999 -6.71219826 -6.71219826 -6.41116826 -6.41116826 -6.11013827 -6.11013827 -5.80910827 -5.80910827 -5.60414964 -5.60414964 -5.12708657 -5.12708657 -4.90517963 -4.90517963 -4.60414964 -4.60414964 -4.30320691 -4.30320691 -4.00217692 -4.00217692]	[28998. 29601. 26304. 26626. 21687. 22367. 17628. 18380. 12986. 13373. 10198. 10372. 8823. 9177. 7103. 7159. 6289. 6466. 6390. 6715. 6119. 6223. 6451. 6553.]	[31225 30648 30649 32669 31144 30258 31225 32278 32223 31983 32147 31785 31618 31588 31784 32692 30750 31078 30692 32913 32128 31921 31700 32650 32775 32494 33359 31655 31628]	[6015 5910 5979 6397 6064 5821 5954 6258 6057 6116 6253 6085 5827 5894 6425 5886 5718 5852 6035 5930 5958 6120 5959 6049 5952 5821 5925]
CVD-0017262	[-7.30102999 -7.30102999 -6.99999999 -6.99999999 -6.71219826 -6.71219826 -6.41116826 -6.41116826 -6.11013827 -6.11013827 -5.80910827 -5.80910827 -5.60414964 -5.60414964 -5.12708657 -5.12708657 -4.90517963 -4.90517963 -4.60414964 -4.60414964 -4.30320691 -4.30320691 -4.00217692 -4.00217692]	[29891. 30243. 29661. 30463. 28438. 29340. 27159. 27931. 24563. 25152. 21053. 21228. 17793. 18731. 11742. 12235. 9694. 10182. 7992. 8302. 6935. 7312. 6595. 7060.]	[29983 29821 29081 29848 31189 29901 29080 29894 31893 30605 30268 30801 30363 30433 29311 30041 31227 29899 29045 29983 31930 30830 30280 30553 31467 30927 30947 32301 30984 30462 30904]	[6220 6041 5773 6008 6417 6134 5846 5986 6175 6021 6186 6307 6029 5915 6031 6393 6014 5805 6011 6049 5924 6168 6147 6003 6056 6040 5890 5962]
CVD-0017261	[-7.30102999 -7.30102999 -6.99999999 -6.99999999 -6.71219826 -6.71219826 -6.41116826 -6.41116826 -6.11013827 -6.11013827 -5.80910827 -5.80910827 -5.60414964 -5.60414964 -5.12708657 -5.12708657 -4.90517963 -4.90517963 -4.60414964 -4.60414964 -4.30320691 -4.30320691 -4.00217692 -4.00217692]	[29333. 30488. 29134. 30427. 27459. 30144. 27209. 29268. 25745. 26193. 22597. 22781. 18589. 20380. 12373. 13584. 10112. 10693. 8317. 8663. 7017. 7339. 6631. 6824.]	[29983 29821 29081 29848 31189 29901 29080 29894 31893 30605 30268 30801 30363 30433 29311 30041 31227 29899 29045 29983 31930 30830 30280 30553 31467 30927 30947 32301 30984 30462 30904]	[6220 6041 5773 6008 6417 6134 5846 5986 6175 6021 6186 6307 6029 5915 6031 6393 6014 5805 6011 6049 5924 6168 6147 6003 6056 6040 5890 5962]
CVD-0017260	[-7.30102999 -7.30102999 -6.99999999 -6.99999999 -6.71219826 -6.71219826 -6.41116826 -6.41116826 -6.11013827 -6.11013827 -5.80910827 -5.80910827 -5.60414964 -5.60414964 -5.12708657 -5.12708657 -4.90517963 -4.90517963 -4.60414964 -4.60414964 -4.30320691 -4.30320691 -4.00217692 -4.00217692]	[30203. 30702. 30132. 31644. 29520. 30624. 29800. 30696. 28552. 28588. 27793. 28395. 26194. 27314. 21466. 22695. 18293. 19411. 14577. 15358. 11344. 11893. 9066. 10205.]	[29983 29821 29081 29848 31189 29901 29080 29894 31893 30605 30268 30801 30363 30433 29311 30041 31227 29899 29045 29983 31930 30830 30280 30553 31467 30927 30947 32301 30984 30462 30904]	[6220 6041 5773 6008 6417 6134 5846 5986 6175 6021 6186 6307 6029 5915 6031 6393 6014 5805 6011 6049 5924 6168 6147 6003 6056 6040 5890 5962]
CVD-0017259	[-7.30102999 -7.30102999 -6.99999999 -6.99999999 -6.71219826 -6.71219826 -6.41116826 -6.41116826 -6.11013827 -6.11013827 -5.80910827 -5.80910827 -5.60414964 -5.60414964 -5.12708657 -5.12708657 -4.90517963 -4.90517963 -4.60414964 -4.60414964 -4.30320691 -4.30320691 -4.00217692 -4.00217692]	[29672. 30733. 30004. 30985. 29192. 31145. 29110. 31117. 28916. 28987. 27753. 27843. 24234. 26399. 19040. 20721. 15866. 16451. 12525. 13334. 9367. 9829. 7970. 8305.]	[29983 29821 29081 29848 31189 29901 29080 29894 31893 30605 30268 30801 30363 30433 29311 30041 31227 29899 29045 29983 31930 30830 30280 30553 31467 30927 30947 32301 30984 30462 30904]	[6220 6041 5773 6008 6417 6134 5846 5986 6175 6021 6186 6307 6029 5915 6031 6393 6014 5805 6011 6049 5924 6168 6147 6003 6056 6040 5890 5962]
CVD-0017258	[-7.30102999 -7.30102999 -6.99999999 -6.99999999 -6.71219826 -6.71219826 -6.41116826 -6.41116826 -6.11013827 -6.11013827 -5.80910827 -5.80910827 -5.60414964 -5.60414964 -5.12708657 -5.12708657 -4.90517963 -4.90517963 -4.60414964 -4.60414964 -4.30320691 -4.30320691 -4.00217692 -4.00217692]	[29685. 30723. 29876. 31168. 29854. 30804. 29079. 30890. 28504. 28536. 26610. 26960. 22527. 24110. 16084. 17256. 12861. 13224. 10273. 10465. 7816. 8298. 7059. 7323.]	[29983 29821 29081 29848 31189 29901 29080 29894 31893 30605 30268 30801 30363 30433 29311 30041 31227 29899 29045 29983 31930 30830 30280 30553 31467 30927 30947 32301 30984 30462 30904]	[6220 6041 5773 6008 6417 6134 5846 5986 6175 6021 6186 6307 6029 5915 6031 6393 6014 5805 6011 6049 5924 6168 6147 6003 6056 6040 5890 5962]
CVD-0017257	[-7.30102999 -7.30102999 -6.99999999 -6.99999999 -6.71219826 -6.71219826 -6.41116826 -6.41116826 -6.11013827 -6.11013827 -5.80910827 -5.80910827 -5.60414964 -5.60414964 -5.12708657 -5.12708657 -4.90517963 -4.90517963 -4.60414964 -4.60414964 -4.30320691 -4.30320691 -4.00217692 -4.00217692]	[29810. 31143. 30467. 30509. 29696. 30616. 30103. 31147. 28583. 28872. 28884. 28999. 27777. 28282. 22799. 23171. 16299. 17873. 11960. 12553. 9679. 10162. 8073. 8840.]	[29983 29821 29081 29848 31189 29901 29080 29894 31893 30605 30268 30801 30363 30433 29311 30041 31227 29899 29045 29983 31930 30830 30280 30553 31467 30927 30947 32301 30984 30462 30904]	[6220 6041 5773 6008 6417 6134 5846 5986 6175 6021 6186 6307 6029 5915 6031 6393 6014 5805 6011 6049 5924 6168 6147 6003 6056 6040 5890 5962]
CVD-0017256	[-7.30102999 -7.30102999 -6.99999999 -6.99999999 -6.71219826 -6.71219826 -6.41116826 -6.41116826 -6.11013827 -6.11013827 -5.80910827 -5.80910827 -5.60414964 -5.60414964 -5.12708657 -5.12708657 -4.90517963 -4.90517963 -4.60414964 -4.60414964 -4.30320691 -4.30320691 -4.00217692 -4.00217692]	[28705. 29774. 28126. 29295. 25154. 27398. 22829. 24587. 18644. 19873. 15064. 15170. 11276. 12423. 8202. 8778. 7166. 7456. 6713. 6869. 6089. 6345. 6121. 6282.]	[29983 29821 29081 29848 31189 29901 29080 29894 31893 30605 30268 30801 30363 30433 29311 30041 31227 29899 29045 29983 31930 30830 30280 30553 31467 30927 30947 32301 30984 30462 30904]	[6220 6041 5773 6008 6417 6134 5846 5986 6175 6021 6186 6307 6029 5915 6031 6393 6014 5805 6011 6049 5924 6168 6147 6003 6056 6040 5890 5962]
CVD-0017255	[-7.30102999 -7.30102999 -6.99999999 -6.99999999 -6.71219826 -6.71219826 -6.41116826 -6.41116826 -6.11013827 -6.11013827 -5.80910827 -5.80910827 -5.60414964 -5.60414964 -5.12708657 -5.12708657 -4.90517963 -4.90517963 -4.60414964 -4.60414964 -4.30320691 -4.30320691 -4.00217692 -4.00217692]	[28898. 30146. 29505. 31057. 28392. 30346. 28262. 29895. 26375. 26868. 24057. 24070. 19066. 20938. 12801. 14093. 10184. 10402. 8453. 8924. 6976. 7277. 6738. 7023.]	[29983 29821 29081 29848 31189 29901 29080 29894 31893 30605 30268 30801 30363 30433 29311 30041 31227 29899 29045 29983 31930 30830 30280 30553 31467 30927 30947 32301 30984 30462 30904]	[6220 6041 5773 6008 6417 6134 5846 5986 6175 6021 6186 6307 6029 5915 6031 6393 6014 5805 6011 6049 5924 6168 6147 6003 6056 6040 5890 5962]
CVD-0017254	[-7.30102999 -7.30102999 -6.99999999 -6.99999999 -6.71219826 -6.71219826 -6.41116826 -6.41116826 -6.11013827 -6.11013827 -5.80910827 -5.80910827 -5.60414964 -5.60414964 -5.12708657 -5.12708657 -4.90517963 -4.90517963 -4.60414964 -4.60414964 -4.30320691 -4.30320691 -4.00217692 -4.00217692]	[29819. 30385. 30469. 31043. 28859. 29661. 29854. 30483. 27519. 28099. 27404. 27960. 24977. 25576. 21366. 22861. 17930. 19192. 15316. 16202. 11586. 12370. 9595. 10660.]	[29983 29821 29081 29848 31189 29901 29080 29894 31893 30605 30268 30801 30363 30433 29311 30041 31227 29899 29045 29983 31930 30830 30280 30553 31467 30927 30947 32301 30984 30462 30904]	[6220 6041 5773 6008 6417 6134 5846 5986 6175 6021 6186 6307 6029 5915 6031 6393 6014 5805 6011 6049 5924 6168 6147 6003 6056 6040 5890 5962]
CVD-0017253	[-8.30103001 -8.30103001 -8.00000001 -8.00000001 -7.71219826 -7.71219826 -7.41116826 -7.41116826 -7.11013827 -7.11013827 -6.80910827 -6.80910827 -6.60414963 -6.60414963 -6.12708657 -6.12708657 -5.90517963 -5.90517963 -5.60414964 -5.60414964 -5.30320692 -5.30320692 -5.00217693 -5.00217693]	[48346. 50027. 49161. 51768. 42040. 48461. 41385. 46044. 34626. 36116. 28248. 28314. 20924. 22236. 13005. 14074. 10691. 10877. 9134. 9159. 7808. 8102. 7546. 7805.]	[48773 46692 46474 50411 49239 48377 49806 54358 50424 49431 50677 53033 51125 49693 51226 52615 50364 49351 50494 54599 52067 51647 51952 51056 50387 51907 51240 48617 50257]	[6936 7109 7091 6741 6921 7409 7039 7196 6978 7077 6967 7037 6978 6908 6916 7029 7075 7016 7046 6961 6818 6878 6888 6780]
CVD-0017253	[-7.30102999 -7.30102999 -6.99999999 -6.99999999 -6.71219826 -6.71219826 -6.41116826 -6.41116826 -6.11013827 -6.11013827 -5.80910827 -5.80910827 -5.60414964 -5.60414964 -5.12708657 -5.12708657 -4.90517963 -4.90517963 -4.60414964 -4.60414964 -4.30320691 -4.30320691 -4.00217692 -4.00217692]	[22951. 23821. 19140. 19701. 14975. 15698. 11530. 12062. 9162. 9184. 7672. 7874. 6803. 7195. 6397. 6721. 6181. 6276. 6390. 6394. 6215. 6464. 6383. 6622.]	[28390 28763 29413 29442 28803 29773 30573 29790 30461 30049 28931 30320 29559 28663 29600 30076 29892 30859 29347 29779 29009 30236 29794 29922]	[5953 6568 6132 6325 6308 6604 6115 6356 6622 6674 6355 6495 6375 6150 6408 6391 6424 6030 6221 6402 6498 6297 6462 6530 6385 6297 6294 6349 6182 6097]
CVD-0017252	[-7.30102999 -7.30102999 -6.99999999 -6.99999999 -6.71219826 -6.71219826 -6.41116826 -6.41116826 -6.11013827 -6.11013827 -5.80910827 -5.80910827 -5.60414964 -5.60414964 -5.12708657 -5.12708657 -4.90517963 -4.90517963 -4.60414964 -4.60414964 -4.30320691 -4.30320691 -4.00217692 -4.00217692]	[29401. 30002. 25640. 27252. 27690. 29229. 24532. 25870. 24053. 24357. 18483. 19775. 17360. 18301. 10874. 11788. 9541. 9620. 7897. 8190. 6910. 7172. 6272. 6606.]	[28390 28763 29413 29442 28803 29773 30573 29790 30461 30049 28931 30320 29559 28663 29600 30076 29892 30859 29347 29779 29009 30236 29794 29922]	[5953 6568 6132 6325 6308 6604 6115 6356 6622 6674 6355 6495 6375 6150 6408 6391 6424 6030 6221 6402 6498 6297 6462 6530 6385 6297 6294 6349 6182 6097]
CVD-0017235	[-7.30102999 -7.30102999 -6.99999999 -6.99999999 -6.71219826 -6.71219826 -6.41116826 -6.41116826 -6.11013827 -6.11013827 -5.80910827 -5.80910827 -5.60414964 -5.60414964 -5.12708657 -5.12708657 -4.90517963 -4.90517963 -4.60414964 -4.60414964 -4.30320691 -4.30320691 -4.00217692 -4.00217692]	[35483. 35731. 34858. 35494. 30452. 31630. 26677. 26841. 20835. 21185. 16654. 17049. 13234. 13459. 10647. 10897. 9987. 10094. 9938. 10156. 9971. 10135. 10610. 10914.]	[33375 32977 33267 32749 33191 32833 34579 33550 34102 34025 32907 33892 31534 34049 33537 33658 33034 34769 34529 34353 32720 33800 33233 34076 33840 33882 33825]	[6850 7195 7069 7368 6794 7114 6918 7096 7359 6986 7075 7152 6962 7090 6792 7119 6960 7165 7073 7279 7098 7225 6927 7028 6898 7109 6981 7211 6961 7165]
CVD-0017234	[-7.30102999 -7.30102999 -6.99999999 -6.99999999 -6.71219826 -6.71219826 -6.41116826 -6.41116826 -6.11013827 -6.11013827 -5.80910827 -5.80910827 -5.60414964 -5.60414964 -5.12708657 -5.12708657 -4.90517963 -4.90517963 -4.60414964 -4.60414964 -4.30320691 -4.30320691 -4.00217692 -4.00217692]	[18966. 21487. 18575. 21456. 17836. 20497. 16708. 19813. 18094. 18450. 15914. 16316. 13737. 13782. 9730. 9817. 8458. 8793. 7173. 7515. 5863. 6581. 5690. 6356.]	[18969 18207 17879 18388 19369 18500 18388 19395 19512 19148 18966 19453 20848 20395 19221 21906 20336 21050 20306 21268 22593 22045 20848 21686 22191 21278 20662 21301 21673 21645 20908 21758]	[5129 4855 4853 5023 5187 5103 5026 5144 5295 5176 5349 5239 5462 5465 5537 5666 5593 5656 5729 5761 5638 5804 5867 5665 5491 5639 5772 5607 5439 5778]
CVD-0017233	[-7.30102999 -7.30102999 -6.99999999 -6.99999999 -6.71219826 -6.71219826 -6.41116826 -6.41116826 -6.11013827 -6.11013827 -5.80910827 -5.80910827 -5.60414964 -5.60414964 -5.12708657 -5.12708657 -4.90517963 -4.90517963 -4.60414964 -4.60414964 -4.30320691 -4.30320691 -4.00217692 -4.00217692]	[41495. 43073. 41475. 42339. 33173. 34494. 28820. 30027. 20906. 22180. 17333. 17931. 13954. 14625. 11573. 11852. 10687. 10957. 10548. 10594. 9764. 9828. 10060. 10146.]	[38666 41738 43925 40873 44507 40697 41102 43945 40703 43798 42479 41654 41922 43994 44218 44801 42474 43900 43875 43795 42333 43493 41015 42269 40975 42706 42213 43848 42241 44254]	[9328 9080 9477 9234 8870 9664 9618 9174 9510 8722 9383 8939 9370 9400 9441 9056 9411 9232 9587 9349 9613 9292 8831 9144 8620 9403 8869 9434]
CVD-0017232	[-7.30102999 -7.30102999 -6.99999999 -6.99999999 -6.71219826 -6.71219826 -6.41116826 -6.41116826 -6.11013827 -6.11013827 -5.80910827 -5.80910827 -5.60414964 -5.60414964 -5.12708657 -5.12708657 -4.90517963 -4.90517963 -4.60414964 -4.60414964 -4.30320691 -4.30320691 -4.00217692 -4.00217692]	[39818. 41808. 43030. 43125. 33539. 33567. 30145. 30799. 21882. 22376. 18543. 19212. 15422. 16487. 13461. 15117. 15816. 16333. 16321. 16484. 15334. 15689. 15307. 15873.]	[38666 41738 43925 40873 44507 40697 41102 43945 40703 43798 42479 41654 41922 43994 44218 44801 42474 43900 43875 43795 42333 43493 41015 42269 40975 42706 42213 43848 42241 44254]	[9328 9080 9477 9234 8870 9664 9618 9174 9510 8722 9383 8939 9370 9400 9441 9056 9411 9232 9587 9349 9613 9292 8831 9144 8620 9403 8869 9434]
CVD-0017231	[-7.30102999 -7.30102999 -6.99999999 -6.99999999 -6.71219826 -6.71219826 -6.41116826 -6.41116826 -6.11013827 -6.11013827 -5.80910827 -5.80910827 -5.60414964 -5.60414964 -5.12708657 -5.12708657 -4.90517963 -4.90517963 -4.60414964 -4.60414964 -4.30320691 -4.30320691 -4.00217692 -4.00217692]	[40400. 43642. 33411. 36866. 29565. 29694. 21805. 22815. 17361. 17964. 13301. 14476. 12408. 12739. 10080. 10169. 10573. 10582. 10097. 10154. 10275. 11037. 9801. 9900.]	[47386 45508 46832 43482 49528 47864 48836 47476 46498 47680 46507 48032 46993 47666 47848 46039 47642 44794 48256 45948 47881 48339 44918 47908 46881 45472 48086]	[9229 9245 9221 8926 9582 9710 9501 9381 9263 9300 9286 9358 9423 9502 9415 9262 9416 9290 9378 9177 9476 9407 9113 9331 8884 9423 9087 9468]
CVD-0017229	[-7.30102999 -7.30102999 -6.99999999 -6.99999999 -6.71219826 -6.71219826 -6.41116826 -6.41116826 -6.11013827 -6.11013827 -5.80910827 -5.80910827 -5.60414964 -5.60414964 -5.12708657 -5.12708657 -4.90517963 -4.90517963 -4.60414964 -4.60414964 -4.30320691 -4.30320691 -4.00217692 -4.00217692]	[25330. 26723. 24285. 27880. 20983. 25017. 17584. 22647. 14058. 14189. 11376. 11769. 9321. 9493. 7446. 7451. 6969. 6984. 6617. 6643. 6186. 6368. 6195. 6459.]	[27837 28935 26813 27022 26848 27116 26940 27176 27571 27630 27522 26502 25481 26608 27291 26506 25825 26546 26109 26376 26538 26679 28133 26890 26282 26760]	[6182 6030 5929 6014 6150 5977 6160 5988 6245 6015 5926 5911 6192 5914 5949 6038 6234 5882 5772 5897 6213 6003 5893 5977 6053 5909 5860 5925 6128 5955 5876 6052]
CVD-0017225	[-7.30102999 -7.30102999 -6.99999999 -6.99999999 -6.71219826 -6.71219826 -6.41116826 -6.41116826 -6.11013827 -6.11013827 -5.80910827 -5.80910827 -5.60414964 -5.60414964 -5.12708657 -5.12708657 -4.90517963 -4.90517963 -4.60414964 -4.60414964 -4.30320691 -4.30320691 -4.00217692 -4.00217692]	[30575. 31218. 30089. 30125. 26289. 27550. 22491. 23280. 17729. 17924. 13758. 14104. 11253. 11370. 8715. 8898. 7938. 8029. 7751. 7771. 7198. 7351. 7321. 7680.]	[28981 30703 30099 31590 29547 30308 30169 31243 29890 32004 30331 30868 30545 30826 30394 30587 29445 31194 30122 31002 30520 30900 28291 31314 29801 30562 28365 31639 31922]	[6827 6787 6541 6751 6828 6616 6717 6840 6857 6716 6874 6433 6789 6601 6830 6848 6435 6642 6983 6948 6675 6844 6531 6758 6510 6644 6511 6947 6619 6779]
CVD-0017219	[-7.30102999 -7.30102999 -6.99999999 -6.99999999 -6.71219826 -6.71219826 -6.41116826 -6.41116826 -6.11013827 -6.11013827 -5.80910827 -5.80910827 -5.60414964 -5.60414964 -5.12708657 -5.12708657 -4.90517963 -4.90517963 -4.60414964 -4.60414964 -4.30320691 -4.30320691 -4.00217692 -4.00217692]	[32061. 32284. 31584. 32421. 27308. 27880. 24304. 24628. 18985. 19141. 14769. 15298. 11944. 12162. 8856. 8860. 7641. 7933. 7220. 7483. 6584. 6758. 6965. 6998.]	[32932 31441 32395 32598 33833 32627 33182 31777 32492 32653 31906 32762 32856 32072 32538 31548 33435 32286 33045 31970 30769 32563 33200 31286 32679]	[5788 6232 5999 6229 6213 6311 6163 6390 6133 6254 6167 6347 6189 6309 5991 6175 6145 6102 6269 6357 6134 6276 5795 6016 5907 6028 5941 6137 5941 6098]
CVD-0017218	[-7.30102999 -7.30102999 -6.99999999 -6.99999999 -6.71219826 -6.71219826 -6.41116826 -6.41116826 -6.11013827 -6.11013827 -5.80910827 -5.80910827 -5.60414964 -5.60414964 -5.12708657 -5.12708657 -4.90517963 -4.90517963 -4.60414964 -4.60414964 -4.30320691 -4.30320691 -4.00217692 -4.00217692]	[31764. 31922. 30919. 30928. 27016. 27239. 23519. 25203. 18407. 18766. 14136. 14335. 11755. 11757. 8623. 8720. 7400. 7861. 7103. 7371. 6575. 6722. 6573. 6722.]	[32932 31441 32395 32598 33833 32627 33182 31777 32492 32653 31906 32762 32856 32072 32538 31548 33435 32286 33045 31970 30769 32563 33200 31286 32679]	[5788 6232 5999 6229 6213 6311 6163 6390 6133 6254 6167 6347 6189 6309 5991 6175 6145 6102 6269 6357 6134 6276 5795 6016 5907 6028 5941 6137 5941 6098]
CVD-0017215	[-7.30102999 -7.30102999 -6.99999999 -6.99999999 -6.71219826 -6.71219826 -6.41116826 -6.41116826 -6.11013827 -6.11013827 -5.80910827 -5.80910827 -5.60414964 -5.60414964 -5.12708657 -5.12708657 -4.90517963 -4.90517963 -4.60414964 -4.60414964 -4.30320691 -4.30320691 -4.00217692 -4.00217692]	[41681. 43156. 42224. 42698. 34903. 37358. 31458. 32255. 23515. 24461. 19135. 19587. 15366. 16081. 12314. 12668. 11224. 11373. 10827. 10945. 10289. 10303. 10485. 10840.]	[38666 41738 43925 40873 44507 40697 41102 43945 40703 43798 42479 41654 41922 43994 44218 44801 42474 43900 43875 43795 42333 43493 41015 42269 40975 42706 42213 43848 42241 44254]	[9328 9080 9477 9234 8870 9664 9618 9174 9510 8722 9383 8939 9370 9400 9441 9056 9411 9232 9587 9349 9613 9292 8831 9144 8620 9403 8869 9434]
CVD-0017209	[-7.30102999 -7.30102999 -6.99999999 -6.99999999 -6.71219826 -6.71219826 -6.41116826 -6.41116826 -6.11013827 -6.11013827 -5.80910827 -5.80910827 -5.60414964 -5.60414964 -5.12708657 -5.12708657 -4.90517963 -4.90517963 -4.60414964 -4.60414964 -4.30320691 -4.30320691 -4.00217692 -4.00217692]	[58574. 59817. 58304. 62041. 54884. 59585. 52602. 58946. 51687. 52643. 48494. 49565. 42267. 42999. 31516. 33624. 25741. 25911. 20482. 20983. 15396. 16263. 13769. 14084.]	[51800 57841 57702 58802 52199 56563 58355 59815 54437 61910 60674 61976 60542 59366 60044 54603 60415 58228 60309 57679 62318 61154 62751 58263 62981 62299 62521 53997 63632 62132 62715]	[10745 10819 10416 10651 10378 10723 10262 10643 10982 10969 10688 10881 10292 10709 10628 10752 10773 10668 10205 10555 10958 10722 10887 10867 10711 10924 10899 10656 10960]
CVD-0017208	[-7.30102999 -7.30102999 -6.99999999 -6.99999999 -6.71219826 -6.71219826 -6.41116826 -6.41116826 -6.11013827 -6.11013827 -5.80910827 -5.80910827 -5.60414964 -5.60414964 -5.12708657 -5.12708657 -4.90517963 -4.90517963 -4.60414964 -4.60414964 -4.30320691 -4.30320691 -4.00217692 -4.00217692]	[61241. 62480. 61364. 63249. 58721. 61185. 58669. 60688. 53413. 55038. 48564. 49976. 41410. 44438. 26685. 28569. 20064. 21135. 16140. 17066. 12959. 13839. 12069. 12805.]	[51800 57841 57702 58802 52199 56563 58355 59815 54437 61910 60674 61976 60542 59366 60044 54603 60415 58228 60309 57679 62318 61154 62751 58263 62981 62299 62521 53997 63632 62132 62715]	[10745 10819 10416 10651 10378 10723 10262 10643 10982 10969 10688 10881 10292 10709 10628 10752 10773 10668 10205 10555 10958 10722 10887 10867 10711 10924 10899 10656 10960]
CVD-0017195	[-7.30102999 -7.30102999 -6.99999999 -6.99999999 -6.71219826 -6.71219826 -6.41116826 -6.41116826 -6.11013827 -6.11013827 -5.80910827 -5.80910827 -5.60414964 -5.60414964 -5.12708657 -5.12708657 -4.90517963 -4.90517963 -4.60414964 -4.60414964 -4.30320691 -4.30320691 -4.00217692 -4.00217692]	[30259. 30759. 29654. 30101. 24459. 24739. 21478. 21529. 17114. 17432. 14798. 14997. 12200. 12559. 10621. 11007. 9977. 10361. 10133. 10382. 9592. 9959. 9846. 9982.]	[29204 28515 29673 31400 30448 31298 30844 30240 29174 30258 31060 28856 30628 29952 30709 29327 30640 30427 29830 30167 30602 29419 28709 30119 29969 31155 30273 29727]	[9079 8782 9195 9413 8899 8957 9032 9328 9103 9455 9000 9022 8953 9243 9103 8933 9146 8688 9218 9407 9216 9124 8860 9217 9237 9106 9073]
CVD-0017193	[-7.30102999 -7.30102999 -6.99999999 -6.99999999 -6.71219826 -6.71219826 -6.41116826 -6.41116826 -6.11013827 -6.11013827 -5.80910827 -5.80910827 -5.60414964 -5.60414964 -5.12708657 -5.12708657 -4.90517963 -4.90517963 -4.60414964 -4.60414964 -4.30320691 -4.30320691 -4.00217692 -4.00217692]	[34810. 34974. 29640. 29649. 21829. 22880. 17361. 17675. 13514. 14249. 11934. 12440. 10791. 11564. 10234. 10428. 10197. 10308. 10163. 10239. 10179. 10244. 10500. 10839.]	[38666 41738 43925 40873 44507 40697 41102 43945 40703 43798 42479 41654 41922 43994 44218 44801 42474 43900 43875 43795 42333 43493 41015 42269 40975 42706 42213 43848 42241 44254]	[9328 9080 9477 9234 8870 9664 9618 9174 9510 8722 9383 8939 9370 9400 9441 9056 9411 9232 9587 9349 9613 9292 8831 9144 8620 9403 8869 9434]
CVD-0017145	[-8.30103001 -8.30103001 -8.00000001 -8.00000001 -7.71219826 -7.71219826 -7.41116826 -7.41116826 -7.11013827 -7.11013827 -6.80910827 -6.80910827 -6.60414963 -6.60414963 -6.12708657 -6.12708657 -5.90517963 -5.90517963 -5.60414964 -5.60414964 -5.30320692 -5.30320692 -5.00217693 -5.00217693]	[53852. 55168. 53383. 56222. 54478. 55297. 48996. 52263. 43905. 44019. 36250. 37762. 29215. 31851. 17792. 19608. 13984. 14004. 10916. 11550. 8649. 9161. 7924. 8143.]	[53592 55410 57362 53831 56141 54074 54133 54074 56468 55420 55863 54917 55601 54810 55053 56864 54924 53094 54321 53906 58179 56517 55884 55669 57047 57235 56587 58095 55797 55641 55897]	[7484 7115 6903 7175 7711 7370 7285 7357 7854 7363 7534 7233 7627 7355 7424 7373 7608 7071 7131 7135 7726 7312 7238 7298 7596 7470 7067 7222 7748 7335 6986 7261]
CVD-0017145	[-7.30102999 -7.30102999 -6.99999999 -6.99999999 -6.71219826 -6.71219826 -6.41116826 -6.41116826 -6.11013827 -6.11013827 -5.80910827 -5.80910827 -5.60414964 -5.60414964 -5.12708657 -5.12708657 -4.90517963 -4.90517963 -4.60414964 -4.60414964 -4.30320691 -4.30320691 -4.00217692 -4.00217692]	[33990. 36409. 29475. 32366. 22870. 26109. 18931. 20930. 15221. 15470. 13252. 13295. 12697. 15175. 10966. 11632. 10259. 10687. 10410. 10683. 9989. 10691. 10436. 10812.]	[45185 44182 41932 43971 44171 43852 42100 44148 46823 45980 43781 46042 45548 45264 43126 45389 45557 44105 42648 44428 47053 46091 44729 46079 48629 47248 45324 47863 47650 47116 44753 46737]	[10164 9673 9318 9707 9802 9612 9244 9557 10532 9947 9941 9999 9959 9673 9500 9623 10004 9633 9271 9591 10461 9942 9764 9806 10026 9863 10058 10477 10037 10313 9984]
CVD-0017144	[-8.30103001 -8.30103001 -8.00000001 -8.00000001 -7.71219826 -7.71219826 -7.41116826 -7.41116826 -7.11013827 -7.11013827 -6.80910827 -6.80910827 -6.60414963 -6.60414963 -6.12708657 -6.12708657 -5.90517963 -5.90517963 -5.60414964 -5.60414964 -5.30320692 -5.30320692 -5.00217693 -5.00217693]	[51842. 52533. 49571. 49797. 41663. 43757. 34837. 35945. 24524. 25580. 18062. 18505. 14513. 15513. 10920. 11935. 10534. 10803. 17672. 18415. 21017. 21873. 11594. 19615.]	[53592 55410 57362 53831 56141 54074 54133 54074 56468 55420 55863 54917 55601 54810 55053 56864 54924 53094 54321 53906 58179 56517 55884 55669 57047 57235 56587 58095 55797 55641 55897]	[7484 7115 6903 7175 7711 7370 7285 7357 7854 7363 7534 7233 7627 7355 7424 7373 7608 7071 7131 7135 7726 7312 7238 7298 7596 7470 7067 7222 7748 7335 6986 7261]
CVD-0017144	[-8.30103001 -8.30103001 -7.71219826 -7.71219826 -7.11013827 -7.11013827 -6.80910827 -6.80910827 -6.60414963 -6.60414963 -6.12708657 -6.12708657 -5.90517963 -5.90517963 -5.60414964 -5.30320692 -5.30320692 -5.00217693 -5.00217693]	[21639. 22548. 18218. 20022. 14990. 15677. 11570. 27387. 11064. 11184. 3852. 8013. 8557. 9358. 9065. 13112. 14092. 8615. 16511.]	[16977 11311 24097 32527 14011 24583 31978 15312 25131 16839 18779 26552 24212 17398 25578 17646 20446 27593 31391 23138 25229 14248 21530 19445]	[6795 6335 7140 6878 7071 7583 6652 6809 6677 6628 7510 6874 6576 7725 7163 6760 7977 6862 8093 7453 7150 6158 7231]
CVD-0017144	[-7.30102999 -7.30102999 -6.99999999 -6.99999999 -6.71219826 -6.71219826 -6.41116826 -6.41116826 -6.11013827 -6.11013827 -5.80910827 -5.80910827 -5.60414964 -5.60414964 -5.12708657 -5.12708657 -4.90517963 -4.90517963 -4.60414964 -4.60414964 -4.30320691 -4.30320691 -4.00217692 -4.00217692]	[21807. 23446. 17046. 18774. 14448. 16173. 14289. 14802. 15967. 16698. 13545. 19301. 18344. 18460. 16862. 18593. 16590. 16926. 15803. 16370. 14506. 15613. 10964. 11488.]	[45364 42483 40946 42364 44192 42044 40921 42272 45846 44207 43251 44292 43918 43040 41789 43195 44756 42329 41016 42568 45796 44526 43068 44330 47431 45328 44354 45489 46780 44630 43305 44376]	[10618 9684 9339 9555 10232 9638 9225 9487 9852 9713 9790 10153 9577 9353 9572 10202 9506 9179 9485 9947 9613 9845 10003 9755 9945 10577 10004 9648 9810]
CVD-0017143	[-8.30103001 -8.30103001 -8.00000001 -8.00000001 -7.71219826 -7.71219826 -7.41116826 -7.41116826 -7.11013827 -7.11013827 -6.80910827 -6.80910827 -6.60414963 -6.60414963 -6.12708657 -6.12708657 -5.90517963 -5.90517963 -5.60414964 -5.60414964 -5.30320692 -5.30320692 -5.00217693 -5.00217693]	[33732. 34005. 34906. 35270. 31394. 31738. 29002. 30512. 24818. 26429. 20549. 21775. 17723. 19083. 11680. 12145. 9435. 9581. 8393. 8400. 7768. 8012. 7627. 7829.]	[36353 34958 33462 34656 34490 32670 32163 32724 34217 34018 33549 33238 34954 35090 33360 36305 35740 34452 33069 34557 36703 35412 34303 34478 35574 34012 32492 33938 34405 33599 31847 33196]	[6540 6502 6455 6472 6308 6403 6479 6532 6484 6752 6705 6452 6572 6440 6426 6502 6576 6549 6616 6501 6377 6505 6705 6435 6272 6435]
CVD-0017143	[-8.30103001 -8.30103001 -8.00000001 -8.00000001 -7.71219826 -7.71219826 -7.41116826 -7.41116826 -7.11013827 -7.11013827 -6.80910827 -6.80910827 -6.60414963 -6.60414963 -6.12708657 -6.12708657 -5.90517963 -5.90517963 -5.60414964 -5.60414964 -5.30320692 -5.30320692 -5.00217693 -5.00217693]	[50619. 51005. 49126. 50031. 46296. 48265. 42208. 42402. 30153. 37313. 27245. 28787. 22358. 23497. 12891. 14227. 10908. 11414. 9333. 9542. 8039. 8869. 8523. 8545.]	[48773 46692 46474 50411 49239 48377 49806 54358 50424 49431 50677 53033 51125 49693 51226 52615 50364 49351 50494 54599 52067 51647 51952 51056 50387 51907 51240 48617 50257]	[6936 7109 7091 6741 6921 7409 7039 7196 6978 7077 6967 7037 6978 6908 6916 7029 7075 7016 7046 6961 6818 6878 6888 6780]
CVD-0017143	[-8.30103001 -8.30103001 -8.00000001 -7.71219826 -7.71219826 -7.41116826 -7.11013827 -7.11013827 -6.60414963 -6.60414963 -6.12708657 -6.12708657 -5.90517963 -5.90517963 -5.60414964 -5.60414964 -5.30320692 -5.30320692 -5.00217693 -5.00217693]	[21235. 21815. 20566. 20988. 22233. 20674. 18093. 19647. 13962. 14724. 19291. 24110. 9469. 9805. 12421. 22542. 7618. 8110. 7021. 21326.]	[16977 11311 24097 32527 14011 24583 31978 15312 25131 16839 18779 26552 24212 17398 25578 17646 20446 27593 31391 23138 25229 14248 21530 19445]	[6795 6335 7140 6878 7071 7583 6652 6809 6677 6628 7510 6874 6576 7725 7163 6760 7977 6862 8093 7453 7150 6158 7231]
CVD-0017143	[-7.30102999 -7.30102999 -6.99999999 -6.99999999 -6.71219826 -6.71219826 -6.41116826 -6.41116826 -6.11013827 -6.11013827 -5.80910827 -5.80910827 -5.60414964 -5.60414964 -5.12708657 -5.12708657 -4.90517963 -4.90517963 -4.60414964 -4.60414964 -4.30320691 -4.30320691 -4.00217692 -4.00217692]	[30533. 32949. 25548. 27891. 20452. 22681. 16369. 18310. 13859. 14127. 12484. 12579. 11079. 12368. 10990. 11757. 10985. 11359. 10821. 11131. 9822. 10264. 9305. 9505.]	[45364 42483 40946 42364 44192 42044 40921 42272 45846 44207 43251 44292 43918 43040 41789 43195 44756 42329 41016 42568 45796 44526 43068 44330 47431 45328 44354 45489 46780 44630 43305 44376]	[10618 9684 9339 9555 10232 9638 9225 9487 9852 9713 9790 10153 9577 9353 9572 10202 9506 9179 9485 9947 9613 9845 10003 9755 9945 10577 10004 9648 9810]
CVD-0017142	[-7.30102999 -7.30102999 -6.99999999 -6.99999999 -6.71219826 -6.71219826 -6.41116826 -6.41116826 -6.11013827 -6.11013827 -5.80910827 -5.80910827 -5.60414964 -5.60414964 -5.12708657 -5.12708657 -4.90517963 -4.90517963 -4.60414964 -4.60414964 -4.30320691 -4.30320691 -4.00217692 -4.00217692]	[43381. 44707. 43636. 45727. 42658. 43566. 43356. 44815. 41129. 42577. 40872. 42356. 39004. 41844. 35023. 37729. 30355. 32896. 25142. 27644. 19353. 21844. 15824. 17628.]	[45364 42483 40946 42364 44192 42044 40921 42272 45846 44207 43251 44292 43918 43040 41789 43195 44756 42329 41016 42568 45796 44526 43068 44330 47431 45328 44354 45489 46780 44630 43305 44376]	[10618 9684 9339 9555 10232 9638 9225 9487 9852 9713 9790 10153 9577 9353 9572 10202 9506 9179 9485 9947 9613 9845 10003 9755 9945 10577 10004 9648 9810]
CVD-0017141	[-7.30102999 -7.30102999 -6.99999999 -6.99999999 -6.71219826 -6.71219826 -6.41116826 -6.41116826 -6.11013827 -6.11013827 -5.80910827 -5.80910827 -5.60414964 -5.60414964 -5.12708657 -5.12708657 -4.90517963 -4.90517963 -4.60414964 -4.60414964 -4.30320691 -4.30320691 -4.00217692 -4.00217692]	[43890. 44798. 44868. 45676. 42746. 44755. 44061. 45586. 41640. 43394. 41928. 44062. 41024. 43521. 39734. 42627. 36977. 39560. 34090. 37078. 28945. 33257. 27703. 28898.]	[45364 42483 40946 42364 44192 42044 40921 42272 45846 44207 43251 44292 43918 43040 41789 43195 44756 42329 41016 42568 45796 44526 43068 44330 47431 45328 44354 45489 46780 44630 43305 44376]	[10618 9684 9339 9555 10232 9638 9225 9487 9852 9713 9790 10153 9577 9353 9572 10202 9506 9179 9485 9947 9613 9845 10003 9755 9945 10577 10004 9648 9810]
CVD-0017139	[-8.30103001 -8.30103001 -8.00000001 -8.00000001 -7.71219826 -7.71219826 -7.41116826 -7.41116826 -7.11013827 -7.11013827 -6.80910827 -6.80910827 -6.60414963 -6.60414963 -6.12708657 -6.12708657 -5.90517963 -5.90517963 -5.60414964 -5.60414964 -5.30320692 -5.30320692 -5.00217693 -5.00217693]	[49013. 51168. 50014. 52251. 48549. 54760. 46765. 52675. 51036. 51718. 51446. 51661. 48880. 50830. 47121. 49025. 44970. 45432. 40260. 40759. 40068. 40545. 41439. 43448.]	[48773 46692 46474 50411 49239 48377 49806 54358 50424 49431 50677 53033 51125 49693 51226 52615 50364 49351 50494 54599 52067 51647 51952 51056 50387 51907 51240 48617 50257]	[6936 7109 7091 6741 6921 7409 7039 7196 6978 7077 6967 7037 6978 6908 6916 7029 7075 7016 7046 6961 6818 6878 6888 6780]
CVD-0017139	[-7.30102999 -7.30102999 -6.99999999 -6.99999999 -6.71219826 -6.71219826 -6.41116826 -6.41116826 -6.11013827 -6.11013827 -5.80910827 -5.80910827 -5.60414964 -5.60414964 -5.12708657 -5.12708657 -4.90517963 -4.90517963 -4.60414964 -4.60414964 -4.30320691 -4.30320691 -4.00217692 -4.00217692]	[41138. 42952. 44151. 44436. 40724. 43061. 41261. 43247. 36526. 37802. 34132. 35439. 31440. 35609. 34043. 36737. 18138. 34451. 33330. 35025. 28879. 30775. 25647. 27223.]	[45364 42483 40946 42364 44192 42044 40921 42272 45846 44207 43251 44292 43918 43040 41789 43195 44756 42329 41016 42568 45796 44526 43068 44330 47431 45328 44354 45489 46780 44630 43305 44376]	[10618 9684 9339 9555 10232 9638 9225 9487 9852 9713 9790 10153 9577 9353 9572 10202 9506 9179 9485 9947 9613 9845 10003 9755 9945 10577 10004 9648 9810]
CVD-0017074	[-7.30102999 -7.30102999 -6.99999999 -6.99999999 -6.71219826 -6.71219826 -6.41116826 -6.41116826 -6.11013827 -6.11013827 -5.80910827 -5.80910827 -5.60414964 -5.60414964 -5.12708657 -5.12708657 -4.90517963 -4.90517963 -4.60414964 -4.60414964 -4.30320691 -4.30320691 -4.00217692 -4.00217692]	[45089. 48296. 42954. 46776. 38987. 42338. 33354. 36667. 28786. 29313. 22836. 23810. 18830. 19890. 14612. 15093. 13332. 13759. 12601. 13067. 12240. 12323. 12271. 12364.]	[50632 47248 46450 47495 50079 47433 46786 47611 51075 48910 48841 49135 50864 48951 48349 48899 50685 49367 48395 49416 52168 50480 49994 50481 53492 50868 50555 51064 53801 50735 50778 51021]	[11089 10917 11010 11032 10979 10951 11195 11297 11120 11017 11063 11018 11207 11186 11163 11325 11465 11243 11265 11377 11310 11422 10962 11204]
CVD-0017066	[-7.30102999 -7.30102999 -6.99999999 -6.99999999 -6.71219826 -6.71219826 -6.41116826 -6.41116826 -6.11013827 -6.11013827 -5.80910827 -5.80910827 -5.60414964 -5.60414964 -5.12708657 -5.12708657 -4.90517963 -4.90517963 -4.60414964 -4.60414964 -4.30320691 -4.30320691 -4.00217692 -4.00217692]	[37818. 38671. 34384. 35217. 27085. 27155. 21897. 22234. 16509. 16635. 13806. 13945. 12076. 12200. 10801. 10997. 10134. 10368. 10000. 10208. 9465. 9786. 9895. 10200.]	[38666 41738 43925 40873 44507 40697 41102 43945 40703 43798 42479 41654 41922 43994 44218 44801 42474 43900 43875 43795 42333 43493 41015 42269 40975 42706 42213 43848 42241 44254]	[9328 9080 9477 9234 8870 9664 9618 9174 9510 8722 9383 8939 9370 9400 9441 9056 9411 9232 9587 9349 9613 9292 8831 9144 8620 9403 8869 9434]
CVD-0017033	[-7.30102999 -7.30102999 -6.99999999 -6.99999999 -6.71219826 -6.71219826 -6.41116826 -6.41116826 -6.11013827 -6.11013827 -5.80910827 -5.80910827 -5.60414964 -5.60414964 -5.12708657 -5.12708657 -4.90517963 -4.90517963 -4.60414964 -4.60414964 -4.30320691 -4.30320691 -4.00217692 -4.00217692]	[45586. 46442. 43601. 43725. 40610. 40648. 34029. 34205. 31000. 31226. 23263. 23433. 19211. 19278. 12836. 13142. 13311. 13541. 10771. 11627. 11710. 12248. 15214. 15851.]	[47386 45508 46832 43482 49528 47864 48836 47476 46498 47680 46507 48032 46993 47666 47848 46039 47642 44794 48256 45948 47881 48339 44918 47908 46881 45472 48086]	[9229 9245 9221 8926 9582 9710 9501 9381 9263 9300 9286 9358 9423 9502 9415 9262 9416 9290 9378 9177 9476 9407 9113 9331 8884 9423 9087 9468]
CVD-0017032	[-7.30102999 -7.30102999 -6.99999999 -6.99999999 -6.71219826 -6.71219826 -6.41116826 -6.41116826 -6.11013827 -6.11013827 -5.80910827 -5.80910827 -5.60414964 -5.60414964 -5.12708657 -5.12708657 -4.90517963 -4.90517963 -4.60414964 -4.60414964 -4.30320691 -4.30320691 -4.00217692 -4.00217692]	[34030. 36051. 34689. 36288. 34058. 35330. 33587. 35553. 32432. 33965. 30785. 30966. 29291. 30105. 22952. 23059. 19491. 20573. 16893. 17159. 16922. 16971. 15683. 16088.]	[35025 31619 34907 35430 33061 34563 35851 34184 35185 30673 35611 34520 35768 29755 35306 33003 35298 31479 35885 33731 36195 36125 31547 36883 29822 35486 33863 35799]	[ 9869 9613 9792 9940 9634 9897 9961 10021 9843 9920 9837 10068 9898 9707 9905 10053 10029 10066 9925 9912 9944 10224 9962]
CVD-0017026	[-7.30102999 -7.30102999 -6.99999999 -6.99999999 -6.71219826 -6.71219826 -6.41116826 -6.41116826 -6.11013827 -6.11013827 -5.80910827 -5.80910827 -5.60414964 -5.60414964 -5.12708657 -5.12708657 -4.90517963 -4.90517963 -4.60414964 -4.60414964 -4.30320691 -4.30320691 -4.00217692 -4.00217692]	[32013. 32097. 32401. 32487. 30282. 30578. 28524. 28811. 24897. 25730. 21287. 21442. 17172. 17593. 11301. 11736. 9927. 9981. 8477. 8502. 7348. 7369. 7064. 7103.]	[32932 31441 32395 32598 33833 32627 33182 31777 32492 32653 31906 32762 32856 32072 32538 31548 33435 32286 33045 31970 30769 32563 33200 31286 32679]	[5788 6232 5999 6229 6213 6311 6163 6390 6133 6254 6167 6347 6189 6309 5991 6175 6145 6102 6269 6357 6134 6276 5795 6016 5907 6028 5941 6137 5941 6098]
CVD-0017025	[-7.30102999 -7.30102999 -6.99999999 -6.99999999 -6.71219826 -6.71219826 -6.41116826 -6.41116826 -6.11013827 -6.11013827 -5.80910827 -5.80910827 -5.60414964 -5.60414964 -5.12708657 -5.12708657 -4.90517963 -4.90517963 -4.60414964 -4.60414964 -4.30320691 -4.30320691 -4.00217692 -4.00217692]	[11417. 14544. 10123. 10775. 8852. 9354. 7839. 8071. 6352. 6495. 5315. 5320. 4581. 4723. 3920. 4045. 3820. 3823. 3801. 3805. 3868. 4464. 4427. 5833.]	[12399 11900 11718 11803 11912 11017 11388 11283 11407 11975 12503 12010 11669 11946 12627 11928 11753 11792 12643 12028 11856 12596 12191 12021 12194 12723 11992 12322]	[3589 3324 3223 3272 3871 3542 3964 3380 3655 3438 3895 3562 3353 3426 3795 3290 3238 3237 3680 3414 3264 3260 3963 3418 3247 3304 3576 3369 3185 3220]
CVD-0016993	[-7.30102999 -7.30102999 -6.99999999 -6.99999999 -6.71219826 -6.71219826 -6.41116826 -6.41116826 -6.11013827 -6.11013827 -5.80910827 -5.80910827 -5.60414964 -5.60414964 -5.12708657 -5.12708657 -4.90517963 -4.90517963 -4.60414964 -4.60414964 -4.30320691 -4.30320691 -4.00217692 -4.00217692]	[46700. 47543. 44616. 46152. 39470. 42585. 33941. 36181. 27935. 28413. 21220. 21714. 18048. 18317. 12042. 12327. 10366. 10909. 9442. 9872. 8839. 9108. 8613. 8972.]	[48357 45246 47182 44239 47728 46154 47858 46674 48610 48243 48495 45256 48079 47549 47966 45760 46532 44319 46441 46888 49444 47824 49099 47960 49732 50018 49297 48127 49551 48403 49098]	[8168 8333 7776 8113 8246 8246 7833 8147 8690 8303 8112 8168 8370 8188 8034 8200 8384 7989 8002 8677 8336 7983 8196 8432 8267 8185 8433 8181 8351]
CVD-0016992	[-7.30102999 -7.30102999 -6.99999999 -6.99999999 -6.71219826 -6.71219826 -6.41116826 -6.41116826 -6.11013827 -6.11013827 -5.80910827 -5.80910827 -5.60414964 -5.60414964 -5.12708657 -5.12708657 -4.90517963 -4.90517963 -4.60414964 -4.60414964 -4.30320691 -4.30320691 -4.00217692 -4.00217692]	[42066. 43084. 36724. 37311. 28508. 31017. 22986. 23775. 16636. 17535. 12984. 13986. 11448. 11861. 9400. 9623. 8794. 9130. 8441. 8879. 8264. 8773. 8194. 8438.]	[48357 45246 47182 44239 47728 46154 47858 46674 48610 48243 48495 45256 48079 47549 47966 45760 46532 44319 46441 46888 49444 47824 49099 47960 49732 50018 49297 48127 49551 48403 49098]	[8168 8333 7776 8113 8246 8246 7833 8147 8690 8303 8112 8168 8370 8188 8034 8200 8384 7989 8002 8677 8336 7983 8196 8432 8267 8185 8433 8181 8351]
CVD-0016991	[-7.30102999 -7.30102999 -6.99999999 -6.99999999 -6.71219826 -6.71219826 -6.41116826 -6.41116826 -6.11013827 -6.11013827 -5.80910827 -5.80910827 -5.60414964 -5.60414964 -5.12708657 -5.12708657 -4.90517963 -4.90517963 -4.60414964 -4.60414964 -4.30320691 -4.30320691 -4.00217692 -4.00217692]	[45399. 47125. 42599. 44733. 40916. 44551. 35583. 37769. 31855. 32376. 24566. 25013. 18699. 21328. 13117. 13871. 11533. 11573. 9958. 9983. 8357. 9172. 8421. 8719.]	[48357 45246 47182 44239 47728 46154 47858 46674 48610 48243 48495 45256 48079 47549 47966 45760 46532 44319 46441 46888 49444 47824 49099 47960 49732 50018 49297 48127 49551 48403 49098]	[8168 8333 7776 8113 8246 8246 7833 8147 8690 8303 8112 8168 8370 8188 8034 8200 8384 7989 8002 8677 8336 7983 8196 8432 8267 8185 8433 8181 8351]
CVD-0016934	[-7.30102999 -7.30102999 -6.99999999 -6.99999999 -6.71219826 -6.71219826 -6.41116826 -6.41116826 -6.11013827 -6.11013827 -5.80910827 -5.80910827 -5.60414964 -5.60414964 -5.12708657 -5.12708657 -4.90517963 -4.90517963 -4.60414964 -4.60414964 -4.30320691 -4.30320691 -4.00217692 -4.00217692]	[27576. 27863. 23832. 24443. 18882. 20353. 14610. 15723. 11219. 11556. 8852. 9038. 7920. 8295. 6588. 6945. 6287. 6401. 6191. 6259. 6162. 6215. 6266. 6315.]	[31225 30648 30649 32669 31144 30258 31225 32278 32223 31983 32147 31785 31618 31588 31784 32692 30750 31078 30692 32913 32128 31921 31700 32650 32775 32494 33359 31655 31628]	[6015 5910 5979 6397 6064 5821 5954 6258 6057 6116 6253 6085 5827 5894 6425 5886 5718 5852 6035 5930 5958 6120 5959 6049 5952 5821 5925]
CVD-0016933	[-8.30103001 -8.30103001 -8.00000001 -8.00000001 -7.71219826 -7.71219826 -7.41116826 -7.41116826 -7.11013827 -7.11013827 -6.80910827 -6.80910827 -6.60414963 -6.60414963 -6.12708657 -6.12708657 -5.90517963 -5.90517963 -5.60414964 -5.60414964 -5.30320692 -5.30320692 -5.00217693 -5.00217693]	[50532. 51949. 51053. 52088. 47126. 47266. 44239. 45522. 35240. 37312. 29008. 32001. 21408. 23390. 13606. 14557. 10854. 11548. 9198. 9738. 7538. 8335. 7257. 7917.]	[48773 46692 46474 50411 49239 48377 49806 54358 50424 49431 50677 53033 51125 49693 51226 52615 50364 49351 50494 54599 52067 51647 51952 51056 50387 51907 51240 48617 50257]	[6936 7109 7091 6741 6921 7409 7039 7196 6978 7077 6967 7037 6978 6908 6916 7029 7075 7016 7046 6961 6818 6878 6888 6780]
CVD-0016933	[-7.30102999 -7.30102999 -6.99999999 -6.99999999 -6.71219826 -6.71219826 -6.41116826 -6.41116826 -6.11013827 -6.11013827 -5.80910827 -5.80910827 -5.60414964 -5.60414964 -5.12708657 -5.12708657 -4.90517963 -4.90517963 -4.60414964 -4.60414964 -4.30320691 -4.30320691 -4.00217692 -4.00217692]	[24597. 24865. 20556. 21655. 15274. 16395. 11916. 12622. 9153. 9429. 7727. 7909. 7189. 7239. 6379. 6511. 6019. 6170. 5999. 6122. 5870. 6354. 5969. 6321.]	[29983 29821 29081 29848 31189 29901 29080 29894 31893 30605 30268 30801 30363 30433 29311 30041 31227 29899 29045 29983 31930 30830 30280 30553 31467 30927 30947 32301 30984 30462 30904]	[6220 6041 5773 6008 6417 6134 5846 5986 6175 6021 6186 6307 6029 5915 6031 6393 6014 5805 6011 6049 5924 6168 6147 6003 6056 6040 5890 5962]
CVD-0016932	[-7.30102999 -7.30102999 -6.99999999 -6.99999999 -6.71219826 -6.71219826 -6.41116826 -6.41116826 -6.11013827 -6.11013827 -5.80910827 -5.80910827 -5.60414964 -5.60414964 -5.12708657 -5.12708657 -4.90517963 -4.90517963 -4.60414964 -4.60414964 -4.30320691 -4.30320691 -4.00217692 -4.00217692]	[26088. 26136. 22509. 22785. 16621. 18463. 12865. 14307. 10188. 10241. 8312. 8353. 7159. 7635. 6384. 6800. 6181. 6211. 6145. 6190. 6045. 6220. 6104. 6374.]	[31225 30648 30649 32669 31144 30258 31225 32278 32223 31983 32147 31785 31618 31588 31784 32692 30750 31078 30692 32913 32128 31921 31700 32650 32775 32494 33359 31655 31628]	[6015 5910 5979 6397 6064 5821 5954 6258 6057 6116 6253 6085 5827 5894 6425 5886 5718 5852 6035 5930 5958 6120 5959 6049 5952 5821 5925]
CVD-0016931	[-7.30102999 -7.30102999 -6.99999999 -6.99999999 -6.71219826 -6.71219826 -6.41116826 -6.41116826 -6.11013827 -6.11013827 -5.80910827 -5.80910827 -5.60414964 -5.60414964 -5.12708657 -5.12708657 -4.90517963 -4.90517963 -4.60414964 -4.60414964 -4.30320691 -4.30320691 -4.00217692 -4.00217692]	[20829. 22667. 13879. 15944. 19984. 20158. 14890. 16946. 16192. 17326. 14233. 14730. 11768. 13055. 9179. 10230. 7673. 8729. 7587. 7622. 7147. 7406. 5061. 6628.]	[16977 11311 24097 32527 14011 24583 31978 15312 25131 16839 18779 26552 24212 17398 25578 17646 20446 27593 31391 23138 25229 14248 21530 19445]	[6795 6335 7140 6878 7071 7583 6652 6809 6677 6628 7510 6874 6576 7725 7163 6760 7977 6862 8093 7453 7150 6158 7231]
CVD-0016930	[-7.30102999 -7.30102999 -6.99999999 -6.99999999 -6.71219826 -6.71219826 -6.41116826 -6.41116826 -6.11013827 -6.11013827 -5.80910827 -5.80910827 -5.60414964 -5.60414964 -5.12708657 -5.12708657 -4.90517963 -4.90517963 -4.60414964 -4.60414964 -4.30320691 -4.30320691 -4.00217692 -4.00217692]	[20370. 20796. 17248. 19293. 17651. 18623. 14736. 14798. 10926. 13145. 9948. 10658. 8870. 9121. 7535. 7705. 6399. 7249. 7183. 8830. 6845. 6947. 4222. 6793.]	[16977 11311 24097 32527 14011 24583 31978 15312 25131 16839 18779 26552 24212 17398 25578 17646 20446 27593 31391 23138 25229 14248 21530 19445]	[6795 6335 7140 6878 7071 7583 6652 6809 6677 6628 7510 6874 6576 7725 7163 6760 7977 6862 8093 7453 7150 6158 7231]
CVD-0016929	[-7.30102999 -7.30102999 -6.99999999 -6.99999999 -6.71219826 -6.71219826 -6.41116826 -6.41116826 -6.11013827 -6.11013827 -5.80910827 -5.80910827 -5.60414964 -5.60414964 -5.12708657 -5.12708657 -4.90517963 -4.90517963 -4.60414964 -4.60414964 -4.30320691 -4.30320691 -4.00217692 -4.00217692]	[30208. 30556. 29194. 29871. 27722. 28669. 24748. 25899. 20992. 20997. 16262. 16613. 12689. 13827. 8708. 9384. 7941. 7960. 7048. 7066. 6341. 6772. 6240. 6608.]	[31225 30648 30649 32669 31144 30258 31225 32278 32223 31983 32147 31785 31618 31588 31784 32692 30750 31078 30692 32913 32128 31921 31700 32650 32775 32494 33359 31655 31628]	[6015 5910 5979 6397 6064 5821 5954 6258 6057 6116 6253 6085 5827 5894 6425 5886 5718 5852 6035 5930 5958 6120 5959 6049 5952 5821 5925]
CVD-0016926	[-7.30102999 -7.30102999 -6.99999999 -6.99999999 -6.71219826 -6.71219826 -6.41116826 -6.41116826 -6.11013827 -6.11013827 -5.80910827 -5.80910827 -5.60414964 -5.60414964 -5.12708657 -5.12708657 -4.90517963 -4.90517963 -4.60414964 -4.60414964 -4.30320691 -4.30320691 -4.00217692 -4.00217692]	[28187. 30288. 31032. 32033. 21137. 22722. 20108. 20696. 12983. 13628. 11083. 11527. 9072. 9353. 7598. 7639. 6472. 7152. 6874. 7160. 6508. 6685. 6602. 6792.]	[39153 38775 39104 41095 39204 40567 41129 39607 40462 39673 39129 39875 41817 39188 40649 41527 40228 41297 41484 39899 41232 41763 40247 40917]	[6739 6401 6505 6220 6731 6577 6980 6453 6933 6508 6750 6202 6694 6454 6654 5827 6781 6497 6778 7052 6491 6822 6130 6698 6413 6579 6505 6438 6376]
CVD-0016924	[-7.30102999 -7.30102999 -6.99999999 -6.99999999 -6.71219826 -6.71219826 -6.41116826 -6.41116826 -6.11013827 -6.11013827 -5.80910827 -5.80910827 -5.60414964 -5.60414964 -5.12708657 -5.12708657 -4.90517963 -4.90517963 -4.60414964 -4.60414964 -4.30320691 -4.30320691 -4.00217692 -4.00217692]	[27164. 27797. 21065. 22286. 17250. 20757. 16213. 16714. 13011. 13282. 8706. 9852. 8474. 8990. 6357. 6941. 6406. 6584. 6176. 6327. 6227. 6364. 5773. 6295.]	[28390 28763 29413 29442 28803 29773 30573 29790 30461 30049 28931 30320 29559 28663 29600 30076 29892 30859 29347 29779 29009 30236 29794 29922]	[5953 6568 6132 6325 6308 6604 6115 6356 6622 6674 6355 6495 6375 6150 6408 6391 6424 6030 6221 6402 6498 6297 6462 6530 6385 6297 6294 6349 6182 6097]
CVD-0016923	[-7.30102999 -7.30102999 -6.99999999 -6.99999999 -6.71219826 -6.71219826 -6.41116826 -6.41116826 -6.11013827 -6.11013827 -5.80910827 -5.80910827 -5.60414964 -5.60414964 -5.12708657 -5.12708657 -4.90517963 -4.90517963 -4.60414964 -4.60414964 -4.30320691 -4.30320691 -4.00217692 -4.00217692]	[51632. 53743. 41850. 44414. 36566. 38227. 26764. 28429. 21092. 21671. 16014. 16386. 14576. 15423. 11985. 12077. 11434. 11852. 10871. 11353. 10738. 11088. 10440. 10781.]	[51800 57841 57702 58802 52199 56563 58355 59815 54437 61910 60674 61976 60542 59366 60044 54603 60415 58228 60309 57679 62318 61154 62751 58263 62981 62299 62521 53997 63632 62132 62715]	[10745 10819 10416 10651 10378 10723 10262 10643 10982 10969 10688 10881 10292 10709 10628 10752 10773 10668 10205 10555 10958 10722 10887 10867 10711 10924 10899 10656 10960]
CVD-0016921	[-7.30102999 -7.30102999 -6.99999999 -6.99999999 -6.71219826 -6.71219826 -6.41116826 -6.41116826 -6.11013827 -6.11013827 -5.80910827 -5.80910827 -5.60414964 -5.60414964 -5.12708657 -5.12708657 -4.90517963 -4.90517963 -4.60414964 -4.60414964 -4.30320691 -4.30320691 -4.00217692 -4.00217692]	[43020. 44063. 42977. 44843. 40637. 43679. 38076. 41309. 34419. 34422. 27957. 29166. 22890. 26017. 14385. 15801. 11923. 12230. 9655. 9714. 8015. 8376. 7546. 7915.]	[45103 41968 43177 44102 45600 42755 43071 42759 46663 43744 44230 43845 45181 43505 44091 43142 44536 42616 43134 42817 45841 43976 46012 43775 44713 46357 44210 47297 44445 44682 44514]	[6977 6336 6556 6402 6899 6485 6557 6459 6549 6770 6548 7051 6626 6733 6625 7031 6484 6564 6478 6589 6671 6639 7174 6665 6776 6419 6449 6319 6284]
CVD-0016919	[-7.30102999 -7.30102999 -6.99999999 -6.99999999 -6.71219826 -6.71219826 -6.41116826 -6.41116826 -6.11013827 -6.11013827 -5.80910827 -5.80910827 -5.60414964 -5.60414964 -5.12708657 -5.12708657 -4.90517963 -4.90517963 -4.60414964 -4.60414964 -4.30320691 -4.30320691 -4.00217692 -4.00217692]	[42906. 44502. 43359. 44088. 41875. 42628. 41915. 42234. 35885. 37851. 31668. 33348. 27631. 28052. 18726. 19366. 14655. 14822. 13214. 13631. 11597. 12117. 11828. 12074.]	[38666 41738 43925 40873 44507 40697 41102 43945 40703 43798 42479 41654 41922 43994 44218 44801 42474 43900 43875 43795 42333 43493 41015 42269 40975 42706 42213 43848 42241 44254]	[9328 9080 9477 9234 8870 9664 9618 9174 9510 8722 9383 8939 9370 9400 9441 9056 9411 9232 9587 9349 9613 9292 8831 9144 8620 9403 8869 9434]
CVD-0016918	[-8.30103001 -8.30103001 -8.00000001 -8.00000001 -7.71219826 -7.71219826 -7.41116826 -7.41116826 -7.11013827 -7.11013827 -6.80910827 -6.80910827 -6.60414963 -6.60414963 -6.12708657 -6.12708657 -5.90517963 -5.90517963 -5.60414964 -5.60414964 -5.30320692 -5.30320692 -5.00217693 -5.00217693]	[28976. 30078. 28438. 29398. 27762. 30005. 25292. 26265. 20595. 22423. 16857. 17755. 14558. 14696. 10513. 10591. 9579. 9703. 8835. 8910. 8107. 8142. 7889. 8055.]	[30013 30070 31228 30493 29396 29474 29138 29511 30038 29614 29397 30182 29539 29958 30420 31088 29147 30193 29985 29812 31019 30331 30463 30831 29498 29697 29212 29866 29643 29691 28709 29879]	[7692 7675 7787 7947 7632 7473 7556 8046 7738 7621 7713 7669 7526 7388 7550 7674 7570 7452 7580 7711 7628 7752 8015 7515 7440 7510 7916 7509 8027]
CVD-0016918	[-8.30103001 -8.30103001 -8.00000001 -8.00000001 -7.71219826 -7.71219826 -7.41116826 -7.41116826 -7.11013827 -7.11013827 -6.80910827 -6.80910827 -6.60414963 -6.60414963 -6.12708657 -6.12708657 -5.90517963 -5.90517963 -5.60414964 -5.60414964 -5.30320692 -5.30320692 -5.00217693 -5.00217693]	[50214. 51180. 50619. 50811. 45404. 45586. 33449. 43498. 32425. 34181. 25907. 27718. 18618. 20587. 11937. 13220. 10019. 10327. 8723. 9107. 7359. 8036. 6790. 7775.]	[48773 46692 46474 50411 49239 48377 49806 54358 50424 49431 50677 53033 51125 49693 51226 52615 50364 49351 50494 54599 52067 51647 51952 51056 50387 51907 51240 48617 50257]	[6936 7109 7091 6741 6921 7409 7039 7196 6978 7077 6967 7037 6978 6908 6916 7029 7075 7016 7046 6961 6818 6878 6888 6780]
CVD-0016918	[-7.30102999 -7.30102999 -6.99999999 -6.99999999 -6.71219826 -6.71219826 -6.41116826 -6.41116826 -6.11013827 -6.11013827 -5.80910827 -5.80910827 -5.60414964 -5.60414964 -5.12708657 -5.12708657 -4.90517963 -4.90517963 -4.60414964 -4.60414964 -4.30320691 -4.30320691 -4.00217692 -4.00217692]	[23460. 24095. 19508. 19724. 14010. 15534. 11454. 12140. 8879. 8957. 7615. 7708. 6680. 7092. 6187. 6573. 6074. 6167. 6120. 6170. 5821. 6236. 5956. 6287.]	[31225 30648 30649 32669 31144 30258 31225 32278 32223 31983 32147 31785 31618 31588 31784 32692 30750 31078 30692 32913 32128 31921 31700 32650 32775 32494 33359 31655 31628]	[6015 5910 5979 6397 6064 5821 5954 6258 6057 6116 6253 6085 5827 5894 6425 5886 5718 5852 6035 5930 5958 6120 5959 6049 5952 5821 5925]
CVD-0016917	[-7.30102999 -7.30102999 -6.99999999 -6.99999999 -6.71219826 -6.71219826 -6.41116826 -6.41116826 -6.11013827 -6.11013827 -5.80910827 -5.80910827 -5.60414964 -5.60414964 -5.12708657 -5.12708657 -4.90517963 -4.90517963 -4.60414964 -4.60414964 -4.30320691 -4.30320691 -4.00217692 -4.00217692]	[30135. 30225. 29391. 29907. 27311. 28103. 23664. 25179. 19606. 19754. 15239. 15460. 11759. 12783. 8084. 8846. 7466. 7700. 6779. 6890. 6145. 6594. 6141. 6513.]	[31225 30648 30649 32669 31144 30258 31225 32278 32223 31983 32147 31785 31618 31588 31784 32692 30750 31078 30692 32913 32128 31921 31700 32650 32775 32494 33359 31655 31628]	[6015 5910 5979 6397 6064 5821 5954 6258 6057 6116 6253 6085 5827 5894 6425 5886 5718 5852 6035 5930 5958 6120 5959 6049 5952 5821 5925]
CVD-0016916	[-8.30103001 -8.30103001 -8.00000001 -8.00000001 -7.71219826 -7.71219826 -7.41116826 -7.41116826 -7.11013827 -7.11013827 -6.80910827 -6.80910827 -6.60414963 -6.60414963 -6.12708657 -6.12708657 -5.90517963 -5.90517963 -5.60414964 -5.60414964 -5.30320692 -5.30320692 -5.00217693 -5.00217693]	[31322. 31736. 30287. 32398. 28804. 29690. 25393. 26232. 20380. 20956. 15571. 16251. 12482. 12563. 8781. 9077. 8042. 8388. 7273. 7380. 6966. 7009. 6598. 6823.]	[33987 33106 32663 33358 32415 32252 31512 33926 33159 33457 32548 33949 33129 33387 33700 33734 34502 33969 32404 33952 34096 34568 32601 34467 33222 33421 32690 33607 33611 33117 32640 32684]	[6451 6352 6187 6419 6338 6288 6210 6340 6380 6421 6184 6403 6341 6191 6370 6341 6181 6371 6443 6387 6445 6340 6316 6322 6276 6363 6289]
CVD-0016916	[-7.30102999 -7.30102999 -6.99999999 -6.99999999 -6.71219826 -6.71219826 -6.41116826 -6.41116826 -6.11013827 -6.11013827 -5.80910827 -5.80910827 -5.60414964 -5.60414964 -5.12708657 -5.12708657 -4.90517963 -4.90517963 -4.60414964 -4.60414964 -4.30320691 -4.30320691 -4.00217692 -4.00217692]	[20767. 21348. 16547. 16750. 11551. 12480. 9251. 9858. 7747. 7794. 6936. 7060. 6473. 6750. 6196. 6471. 5949. 6062. 6053. 6054. 5950. 6214. 6219. 6313.]	[31225 30648 30649 32669 31144 30258 31225 32278 32223 31983 32147 31785 31618 31588 31784 32692 30750 31078 30692 32913 32128 31921 31700 32650 32775 32494 33359 31655 31628]	[6015 5910 5979 6397 6064 5821 5954 6258 6057 6116 6253 6085 5827 5894 6425 5886 5718 5852 6035 5930 5958 6120 5959 6049 5952 5821 5925]
CVD-0016915	[-7.30102999 -7.30102999 -6.99999999 -6.99999999 -6.71219826 -6.71219826 -6.41116826 -6.41116826 -6.11013827 -6.11013827 -5.80910827 -5.80910827 -5.60414964 -5.60414964 -5.12708657 -5.12708657 -4.90517963 -4.90517963 -4.60414964 -4.60414964 -4.30320691 -4.30320691 -4.00217692 -4.00217692]	[30435. 30871. 30214. 30648. 29114. 30093. 26387. 27981. 23296. 23369. 18962. 18991. 14688. 15889. 9806. 10698. 8476. 8501. 7481. 7560. 6652. 7109. 6334. 6717.]	[31225 30648 30649 32669 31144 30258 31225 32278 32223 31983 32147 31785 31618 31588 31784 32692 30750 31078 30692 32913 32128 31921 31700 32650 32775 32494 33359 31655 31628]	[6015 5910 5979 6397 6064 5821 5954 6258 6057 6116 6253 6085 5827 5894 6425 5886 5718 5852 6035 5930 5958 6120 5959 6049 5952 5821 5925]
CVD-0016914	[-7.30102999 -7.30102999 -6.99999999 -6.99999999 -6.71219826 -6.71219826 -6.41116826 -6.41116826 -6.11013827 -6.11013827 -5.80910827 -5.80910827 -5.60414964 -5.60414964 -5.12708657 -5.12708657 -4.90517963 -4.90517963 -4.60414964 -4.60414964 -4.30320691 -4.30320691 -4.00217692 -4.00217692]	[41849. 42191. 41984. 44039. 40534. 42070. 40582. 41527. 38559. 39335. 36480. 37314. 33098. 34685. 25297. 25909. 19856. 21442. 14936. 16256. 11062. 12080. 9262. 9882.]	[40621 40226 40863 40755 42679 40887 40752 41109 43732 42015 42130 41903 42786 41492 41760 42165 42208 40832 41049 40948 43649 42609 44015 42191 44873 42578 43689 42101 43873 43005 42506 41567]	[6784 6341 6353 6500 6901 6555 6454 6528 6554 6601 6579 6904 6607 6689 6584 6896 6477 6513 6535 6752 6635 6711 6936 6686 6604 6777 6956 6621 6442 6531]
CVD-0016913	[-7.30102999 -7.30102999 -6.99999999 -6.99999999 -6.71219826 -6.71219826 -6.41116826 -6.41116826 -6.11013827 -6.11013827 -5.80910827 -5.80910827 -5.60414964 -5.60414964 -5.12708657 -5.12708657 -4.90517963 -4.90517963 -4.60414964 -4.60414964 -4.30320691 -4.30320691 -4.00217692 -4.00217692]	[53824. 54663. 45992. 47170. 38444. 40439. 30988. 32287. 21648. 22670. 17762. 18022. 14887. 15873. 12510. 12666. 11606. 11969. 11338. 11959. 10882. 11329. 11025. 11518.]	[51800 57841 57702 58802 52199 56563 58355 59815 54437 61910 60674 61976 60542 59366 60044 54603 60415 58228 60309 57679 62318 61154 62751 58263 62981 62299 62521 53997 63632 62132 62715]	[10745 10819 10416 10651 10378 10723 10262 10643 10982 10969 10688 10881 10292 10709 10628 10752 10773 10668 10205 10555 10958 10722 10887 10867 10711 10924 10899 10656 10960]
CVD-0016912	[-7.30102999 -7.30102999 -6.99999999 -6.99999999 -6.71219826 -6.71219826 -6.41116826 -6.41116826 -6.11013827 -6.11013827 -5.80910827 -5.80910827 -5.60414964 -5.60414964 -5.12708657 -5.12708657 -4.90517963 -4.90517963 -4.60414964 -4.60414964 -4.30320691 -4.30320691 -4.00217692 -4.00217692]	[28756. 30317. 27477. 28483. 23580. 25389. 19779. 21023. 15469. 15772. 11934. 11984. 9622. 10557. 7356. 7925. 6749. 6809. 6578. 6580. 5973. 6468. 6202. 6501.]	[31225 30648 30649 32669 31144 30258 31225 32278 32223 31983 32147 31785 31618 31588 31784 32692 30750 31078 30692 32913 32128 31921 31700 32650 32775 32494 33359 31655 31628]	[6015 5910 5979 6397 6064 5821 5954 6258 6057 6116 6253 6085 5827 5894 6425 5886 5718 5852 6035 5930 5958 6120 5959 6049 5952 5821 5925]
CVD-0016911	[-7.30102999 -7.30102999 -6.99999999 -6.99999999 -6.71219826 -6.71219826 -6.41116826 -6.41116826 -6.11013827 -6.11013827 -5.80910827 -5.80910827 -5.60414964 -5.60414964 -5.12708657 -5.12708657 -4.90517963 -4.90517963 -4.60414964 -4.60414964 -4.30320691 -4.30320691 -4.00217692 -4.00217692]	[35083. 35911. 35321. 35899. 31314. 32555. 29271. 29289. 23626. 24338. 19523. 20464. 16566. 16692. 12970. 13050. 11563. 11809. 11234. 11328. 10745. 10807. 11123. 11141.]	[35025 31619 34907 35430 33061 34563 35851 34184 35185 30673 35611 34520 35768 29755 35306 33003 35298 31479 35885 33731 36195 36125 31547 36883 29822 35486 33863 35799]	[ 9869 9613 9792 9940 9634 9897 9961 10021 9843 9920 9837 10068 9898 9707 9905 10053 10029 10066 9925 9912 9944 10224 9962]
CVD-0016910	[-7.30102999 -7.30102999 -6.99999999 -6.99999999 -6.71219826 -6.71219826 -6.41116826 -6.41116826 -6.11013827 -6.11013827 -5.80910827 -5.80910827 -5.60414964 -5.60414964 -5.12708657 -5.12708657 -4.90517963 -4.90517963 -4.60414964 -4.60414964 -4.30320691 -4.30320691 -4.00217692 -4.00217692]	[28154. 28298. 25048. 25183. 20528. 21534. 17023. 17846. 12766. 13126. 10100. 10464. 8939. 9142. 7577. 7728. 6944. 7324. 7014. 7128. 6798. 7088. 7097. 7213.]	[32932 31441 32395 32598 33833 32627 33182 31777 32492 32653 31906 32762 32856 32072 32538 31548 33435 32286 33045 31970 30769 32563 33200 31286 32679]	[5788 6232 5999 6229 6213 6311 6163 6390 6133 6254 6167 6347 6189 6309 5991 6175 6145 6102 6269 6357 6134 6276 5795 6016 5907 6028 5941 6137 5941 6098]
CVD-0016909	[-7.30102999 -7.30102999 -6.99999999 -6.99999999 -6.71219826 -6.71219826 -6.41116826 -6.41116826 -6.11013827 -6.11013827 -5.80910827 -5.80910827 -5.60414964 -5.60414964 -5.12708657 -5.12708657 -4.90517963 -4.90517963 -4.60414964 -4.60414964 -4.30320691 -4.30320691 -4.00217692 -4.00217692]	[25568. 26918. 21191. 21350. 16015. 16561. 12015. 12309. 9679. 10126. 8081. 8569. 7376. 7604. 6580. 6826. 6889. 6958. 6985. 6986. 7014. 7044. 7228. 7330.]	[32932 31441 32395 32598 33833 32627 33182 31777 32492 32653 31906 32762 32856 32072 32538 31548 33435 32286 33045 31970 30769 32563 33200 31286 32679]	[5788 6232 5999 6229 6213 6311 6163 6390 6133 6254 6167 6347 6189 6309 5991 6175 6145 6102 6269 6357 6134 6276 5795 6016 5907 6028 5941 6137 5941 6098]
CVD-0016907	[-8.30103001 -8.30103001 -8.00000001 -8.00000001 -7.71219826 -7.71219826 -7.41116826 -7.41116826 -7.11013827 -7.11013827 -6.80910827 -6.80910827 -6.60414963 -6.60414963 -6.12708657 -6.12708657 -5.90517963 -5.90517963 -5.60414964 -5.60414964 -5.30320692 -5.30320692 -5.00217693 -5.00217693]	[46160. 47161. 46496. 48623. 35705. 41912. 32387. 37849. 25092. 26579. 19655. 19907. 14500. 15323. 9920. 10723. 8657. 8787. 8079. 8089. 7219. 7483. 7147. 7455.]	[48773 46692 46474 50411 49239 48377 49806 54358 50424 49431 50677 53033 51125 49693 51226 52615 50364 49351 50494 54599 52067 51647 51952 51056 50387 51907 51240 48617 50257]	[6936 7109 7091 6741 6921 7409 7039 7196 6978 7077 6967 7037 6978 6908 6916 7029 7075 7016 7046 6961 6818 6878 6888 6780]
CVD-0016907	[-7.30102999 -7.30102999 -6.99999999 -6.99999999 -6.71219826 -6.71219826 -6.41116826 -6.41116826 -6.11013827 -6.11013827 -5.80910827 -5.80910827 -5.60414964 -5.60414964 -5.12708657 -5.12708657 -4.90517963 -4.90517963 -4.60414964 -4.60414964 -4.30320691 -4.30320691 -4.00217692 -4.00217692]	[18494. 18652. 14070. 14875. 10872. 11407. 8479. 9386. 7429. 7576. 6841. 7038. 6264. 6636. 6225. 6299. 6237. 6245. 5948. 6082. 6012. 6356. 6834. 6903.]	[28390 28763 29413 29442 28803 29773 30573 29790 30461 30049 28931 30320 29559 28663 29600 30076 29892 30859 29347 29779 29009 30236 29794 29922]	[5953 6568 6132 6325 6308 6604 6115 6356 6622 6674 6355 6495 6375 6150 6408 6391 6424 6030 6221 6402 6498 6297 6462 6530 6385 6297 6294 6349 6182 6097]
CVD-0016906	[-8.30103001 -8.30103001 -8.00000001 -8.00000001 -7.71219826 -7.71219826 -7.41116826 -7.41116826 -7.11013827 -7.11013827 -6.80910827 -6.80910827 -6.60414963 -6.60414963 -6.12708657 -6.12708657 -5.90517963 -5.90517963 -5.60414964 -5.60414964 -5.30320692 -5.30320692 -5.00217693 -5.00217693]	[47619. 48831. 46321. 47594. 38399. 39065. 33143. 33886. 22088. 23073. 16948. 17291. 11422. 13393. 8782. 9775. 7990. 8187. 8058. 8290. 6720. 7428. 6748. 7582.]	[48773 46692 46474 50411 49239 48377 49806 54358 50424 49431 50677 53033 51125 49693 51226 52615 50364 49351 50494 54599 52067 51647 51952 51056 50387 51907 51240 48617 50257]	[6936 7109 7091 6741 6921 7409 7039 7196 6978 7077 6967 7037 6978 6908 6916 7029 7075 7016 7046 6961 6818 6878 6888 6780]
CVD-0016906	[-7.30102999 -7.30102999 -6.99999999 -6.99999999 -6.71219826 -6.71219826 -6.41116826 -6.41116826 -6.11013827 -6.11013827 -5.80910827 -5.80910827 -5.60414964 -5.60414964 -5.12708657 -5.12708657 -4.90517963 -4.90517963 -4.60414964 -4.60414964 -4.30320691 -4.30320691 -4.00217692 -4.00217692]	[17813. 17997. 13464. 14188. 9882. 10668. 8335. 9069. 7154. 7245. 6617. 6769. 6272. 6512. 6184. 6509. 6036. 6201. 6222. 6328. 5977. 6286. 6326. 6710.]	[28390 28763 29413 29442 28803 29773 30573 29790 30461 30049 28931 30320 29559 28663 29600 30076 29892 30859 29347 29779 29009 30236 29794 29922]	[5953 6568 6132 6325 6308 6604 6115 6356 6622 6674 6355 6495 6375 6150 6408 6391 6424 6030 6221 6402 6498 6297 6462 6530 6385 6297 6294 6349 6182 6097]
CVD-0016903	[-7.30102999 -7.30102999 -6.99999999 -6.99999999 -6.71219826 -6.71219826 -6.41116826 -6.41116826 -6.11013827 -6.11013827 -5.80910827 -5.80910827 -5.60414964 -5.60414964 -5.12708657 -5.12708657 -4.90517963 -4.90517963 -4.60414964 -4.60414964 -4.30320691 -4.30320691 -4.00217692 -4.00217692]	[33042. 33294. 28334. 29507. 21401. 21984. 15966. 16827. 11863. 12253. 9500. 9668. 8560. 8713. 7312. 7472. 6997. 7219. 6969. 7201. 7049. 7547. 7359. 7634.]	[40621 40226 40863 40755 42679 40887 40752 41109 43732 42015 42130 41903 42786 41492 41760 42165 42208 40832 41049 40948 43649 42609 44015 42191 44873 42578 43689 42101 43873 43005 42506 41567]	[6784 6341 6353 6500 6901 6555 6454 6528 6554 6601 6579 6904 6607 6689 6584 6896 6477 6513 6535 6752 6635 6711 6936 6686 6604 6777 6956 6621 6442 6531]
CVD-0016902	[-7.30102999 -7.30102999 -6.99999999 -6.99999999 -6.71219826 -6.71219826 -6.41116826 -6.41116826 -6.11013827 -6.11013827 -5.80910827 -5.80910827 -5.60414964 -5.60414964 -5.12708657 -5.12708657 -4.90517963 -4.90517963 -4.60414964 -4.60414964 -4.30320691 -4.30320691 -4.00217692 -4.00217692]	[10021. 10938. 9332. 9918. 7785. 8301. 6618. 7210. 5283. 5330. 4382. 4500. 3971. 4060. 3557. 3629. 3511. 3565. 3431. 3495. 3357. 3731. 3334. 4302.]	[12399 11900 11718 11803 11912 11017 11388 11283 11407 11975 12503 12010 11669 11946 12627 11928 11753 11792 12643 12028 11856 12596 12191 12021 12194 12723 11992 12322]	[3589 3324 3223 3272 3871 3542 3964 3380 3655 3438 3895 3562 3353 3426 3795 3290 3238 3237 3680 3414 3264 3260 3963 3418 3247 3304 3576 3369 3185 3220]
CVD-0016901	[-8.30103001 -8.30103001 -8.00000001 -8.00000001 -7.71219826 -7.71219826 -7.41116826 -7.41116826 -7.11013827 -7.11013827 -6.80910827 -6.80910827 -6.60414963 -6.60414963 -6.12708657 -6.12708657 -5.90517963 -5.90517963 -5.60414964 -5.60414964 -5.30320692 -5.30320692 -5.00217693 -5.00217693]	[48854. 51776. 50010. 53085. 43516. 51707. 44224. 49327. 40459. 41704. 33644. 34959. 25689. 29034. 15785. 17552. 12675. 13282. 10075. 10466. 8468. 8656. 7911. 8156.]	[48773 46692 46474 50411 49239 48377 49806 54358 50424 49431 50677 53033 51125 49693 51226 52615 50364 49351 50494 54599 52067 51647 51952 51056 50387 51907 51240 48617 50257]	[6936 7109 7091 6741 6921 7409 7039 7196 6978 7077 6967 7037 6978 6908 6916 7029 7075 7016 7046 6961 6818 6878 6888 6780]
CVD-0016901	[-7.30102999 -7.30102999 -6.99999999 -6.99999999 -6.71219826 -6.71219826 -6.41116826 -6.41116826 -6.11013827 -6.11013827 -5.80910827 -5.80910827 -5.60414964 -5.60414964 -5.12708657 -5.12708657 -4.90517963 -4.90517963 -4.60414964 -4.60414964 -4.30320691 -4.30320691 -4.00217692 -4.00217692]	[25942. 26567. 22947. 23897. 17788. 18783. 13487. 14732. 10503. 10585. 8621. 8740. 7281. 7875. 6519. 6884. 6542. 6562. 6620. 6659. 6352. 6898. 6739. 7225.]	[31225 30648 30649 32669 31144 30258 31225 32278 32223 31983 32147 31785 31618 31588 31784 32692 30750 31078 30692 32913 32128 31921 31700 32650 32775 32494 33359 31655 31628]	[6015 5910 5979 6397 6064 5821 5954 6258 6057 6116 6253 6085 5827 5894 6425 5886 5718 5852 6035 5930 5958 6120 5959 6049 5952 5821 5925]
CVD-0016900	[-7.30102999 -7.30102999 -6.99999999 -6.99999999 -6.71219826 -6.71219826 -6.41116826 -6.41116826 -6.11013827 -6.11013827 -5.80910827 -5.80910827 -5.60414964 -5.60414964 -5.12708657 -5.12708657 -4.90517963 -4.90517963 -4.60414964 -4.60414964 -4.30320691 -4.30320691 -4.00217692 -4.00217692]	[28236. 28253. 25269. 25823. 19175. 19793. 15367. 16109. 11615. 11852. 9704. 9892. 8016. 8338. 6937. 7189. 6917. 6977. 6944. 7111. 6535. 6551. 6653. 6936.]	[32932 31441 32395 32598 33833 32627 33182 31777 32492 32653 31906 32762 32856 32072 32538 31548 33435 32286 33045 31970 30769 32563 33200 31286 32679]	[5788 6232 5999 6229 6213 6311 6163 6390 6133 6254 6167 6347 6189 6309 5991 6175 6145 6102 6269 6357 6134 6276 5795 6016 5907 6028 5941 6137 5941 6098]
CVD-0016899	[-8.30103001 -8.30103001 -8.00000001 -8.00000001 -7.71219826 -7.71219826 -7.41116826 -7.41116826 -7.11013827 -7.11013827 -6.80910827 -6.80910827 -6.60414963 -6.60414963 -6.12708657 -6.12708657 -5.90517963 -5.90517963 -5.60414964 -5.60414964 -5.30320692 -5.30320692 -5.00217693 -5.00217693]	[51436. 51980. 51587. 52247. 48143. 48674. 46151. 46761. 38165. 41044. 31845. 33075. 24773. 26549. 15589. 16651. 12259. 13068. 9933. 10725. 7882. 8827. 7670. 8239.]	[48773 46692 46474 50411 49239 48377 49806 54358 50424 49431 50677 53033 51125 49693 51226 52615 50364 49351 50494 54599 52067 51647 51952 51056 50387 51907 51240 48617 50257]	[6936 7109 7091 6741 6921 7409 7039 7196 6978 7077 6967 7037 6978 6908 6916 7029 7075 7016 7046 6961 6818 6878 6888 6780]
CVD-0016899	[-7.30102999 -7.30102999 -6.99999999 -6.99999999 -6.71219826 -6.71219826 -6.41116826 -6.41116826 -6.11013827 -6.11013827 -5.80910827 -5.80910827 -5.60414964 -5.60414964 -5.12708657 -5.12708657 -4.90517963 -4.90517963 -4.60414964 -4.60414964 -4.30320691 -4.30320691 -4.00217692 -4.00217692]	[25217. 25710. 22162. 22908. 17606. 18478. 13699. 15043. 10646. 10828. 9031. 9212. 7385. 7853. 6754. 7138. 6533. 6541. 6447. 6719. 6397. 6741. 6879. 7225.]	[28390 28763 29413 29442 28803 29773 30573 29790 30461 30049 28931 30320 29559 28663 29600 30076 29892 30859 29347 29779 29009 30236 29794 29922]	[5953 6568 6132 6325 6308 6604 6115 6356 6622 6674 6355 6495 6375 6150 6408 6391 6424 6030 6221 6402 6498 6297 6462 6530 6385 6297 6294 6349 6182 6097]
CVD-0016898	[-7.30102999 -7.30102999 -6.99999999 -6.99999999 -6.71219826 -6.71219826 -6.41116826 -6.41116826 -6.11013827 -6.11013827 -5.80910827 -5.80910827 -5.60414964 -5.60414964 -5.12708657 -5.12708657 -4.90517963 -4.90517963 -4.60414964 -4.60414964 -4.30320691 -4.30320691 -4.00217692 -4.00217692]	[52982. 55483. 45028. 49620. 39492. 42872. 31241. 33511. 24436. 24998. 18845. 19129. 15558. 16599. 12431. 12735. 11906. 12113. 11180. 11369. 10709. 11183. 10538. 10726.]	[51800 57841 57702 58802 52199 56563 58355 59815 54437 61910 60674 61976 60542 59366 60044 54603 60415 58228 60309 57679 62318 61154 62751 58263 62981 62299 62521 53997 63632 62132 62715]	[10745 10819 10416 10651 10378 10723 10262 10643 10982 10969 10688 10881 10292 10709 10628 10752 10773 10668 10205 10555 10958 10722 10887 10867 10711 10924 10899 10656 10960]
CVD-0016897	[-8.30103001 -8.30103001 -8.00000001 -8.00000001 -7.71219826 -7.71219826 -7.41116826 -7.41116826 -7.11013827 -7.11013827 -6.80910827 -6.80910827 -6.60414963 -6.60414963 -6.12708657 -6.12708657 -5.90517963 -5.90517963 -5.60414964 -5.60414964 -5.30320692 -5.30320692 -5.00217693 -5.00217693]	[54439. 55570. 52852. 53587. 49729. 50880. 45161. 46944. 36743. 37761. 28585. 28784. 23261. 24076. 13946. 14395. 11028. 11442. 9552. 58606. 8049. 8400. 7536. 7930.]	[53592 55410 57362 53831 56141 54074 54133 54074 56468 55420 55863 54917 55601 54810 55053 56864 54924 53094 54321 53906 58179 56517 55884 55669 57047 57235 56587 58095 55797 55641 55897]	[7484 7115 6903 7175 7711 7370 7285 7357 7854 7363 7534 7233 7627 7355 7424 7373 7608 7071 7131 7135 7726 7312 7238 7298 7596 7470 7067 7222 7748 7335 6986 7261]
CVD-0016897	[-7.30102999 -7.30102999 -6.99999999 -6.99999999 -6.71219826 -6.71219826 -6.41116826 -6.41116826 -6.11013827 -6.11013827 -5.80910827 -5.80910827 -5.60414964 -5.60414964 -5.12708657 -5.12708657 -4.90517963 -4.90517963 -4.60414964 -4.60414964 -4.30320691 -4.30320691 -4.00217692 -4.00217692]	[46388. 47726. 37758. 38155. 27709. 30413. 21321. 22614. 16428. 16760. 13667. 14278. 12563. 13252. 11534. 11536. 11045. 11341. 10483. 11559. 10620. 11173. 10799. 11090.]	[51800 57841 57702 58802 52199 56563 58355 59815 54437 61910 60674 61976 60542 59366 60044 54603 60415 58228 60309 57679 62318 61154 62751 58263 62981 62299 62521 53997 63632 62132 62715]	[10745 10819 10416 10651 10378 10723 10262 10643 10982 10969 10688 10881 10292 10709 10628 10752 10773 10668 10205 10555 10958 10722 10887 10867 10711 10924 10899 10656 10960]
CVD-0016896	[-7.30102999 -7.30102999 -6.99999999 -6.99999999 -6.71219826 -6.71219826 -6.41116826 -6.41116826 -6.11013827 -6.11013827 -5.80910827 -5.80910827 -5.60414964 -5.60414964 -5.12708657 -5.12708657 -4.90517963 -4.90517963 -4.60414964 -4.60414964 -4.30320691 -4.30320691 -4.00217692 -4.00217692]	[23623. 23892. 20275. 21087. 15610. 16274. 11961. 13322. 9396. 9678. 8250. 8319. 6912. 7309. 6568. 6792. 6378. 6397. 6262. 6432. 6352. 6536. 6662. 7764.]	[28390 28763 29413 29442 28803 29773 30573 29790 30461 30049 28931 30320 29559 28663 29600 30076 29892 30859 29347 29779 29009 30236 29794 29922]	[5953 6568 6132 6325 6308 6604 6115 6356 6622 6674 6355 6495 6375 6150 6408 6391 6424 6030 6221 6402 6498 6297 6462 6530 6385 6297 6294 6349 6182 6097]
CVD-0016885	[-7.30102999 -7.30102999 -6.99999999 -6.99999999 -6.71219826 -6.71219826 -6.41116826 -6.41116826 -6.11013827 -6.11013827 -5.80910827 -5.80910827 -5.60414964 -5.60414964 -5.12708657 -5.12708657 -4.90517963 -4.90517963 -4.60414964 -4.60414964 -4.30320691 -4.30320691 -4.00217692 -4.00217692]	[39027. 40930. 37189. 39160. 28983. 35174. 28573. 29811. 21597. 21900. 15971. 16726. 12566. 14137. 8919. 9701. 8062. 8134. 7484. 7583. 6919. 7155. 6919. 7211.]	[40621 40226 40863 40755 42679 40887 40752 41109 43732 42015 42130 41903 42786 41492 41760 42165 42208 40832 41049 40948 43649 42609 44015 42191 44873 42578 43689 42101 43873 43005 42506 41567]	[6784 6341 6353 6500 6901 6555 6454 6528 6554 6601 6579 6904 6607 6689 6584 6896 6477 6513 6535 6752 6635 6711 6936 6686 6604 6777 6956 6621 6442 6531]
CVD-0016881	[-7.30102999 -7.30102999 -6.99999999 -6.99999999 -6.71219826 -6.71219826 -6.41116826 -6.41116826 -6.11013827 -6.11013827 -5.80910827 -5.80910827 -5.60414964 -5.60414964 -5.12708657 -5.12708657 -4.90517963 -4.90517963 -4.60414964 -4.60414964 -4.30320691 -4.30320691 -4.00217692 -4.00217692]	[29558. 29777. 29519. 30215. 28250. 29507. 27576. 27960. 26056. 26395. 23561. 23939. 18672. 20015. 12423. 13101. 9680. 9990. 8056. 8607. 6814. 7226. 6571. 6912.]	[28390 28763 29413 29442 28803 29773 30573 29790 30461 30049 28931 30320 29559 28663 29600 30076 29892 30859 29347 29779 29009 30236 29794 29922]	[5953 6568 6132 6325 6308 6604 6115 6356 6622 6674 6355 6495 6375 6150 6408 6391 6424 6030 6221 6402 6498 6297 6462 6530 6385 6297 6294 6349 6182 6097]
CVD-0016880	[-7.30102999 -7.30102999 -6.99999999 -6.99999999 -6.71219826 -6.71219826 -6.41116826 -6.41116826 -6.11013827 -6.11013827 -5.80910827 -5.80910827 -5.60414964 -5.60414964 -5.12708657 -5.12708657 -4.90517963 -4.90517963 -4.60414964 -4.60414964 -4.30320691 -4.30320691 -4.00217692 -4.00217692]	[29030. 29857. 28444. 29409. 25519. 26671. 23010. 24253. 18310. 18489. 14646. 14901. 11637. 12295. 8290. 8634. 7135. 7427. 6659. 6914. 6161. 6554. 6139. 6442.]	[29983 29821 29081 29848 31189 29901 29080 29894 31893 30605 30268 30801 30363 30433 29311 30041 31227 29899 29045 29983 31930 30830 30280 30553 31467 30927 30947 32301 30984 30462 30904]	[6220 6041 5773 6008 6417 6134 5846 5986 6175 6021 6186 6307 6029 5915 6031 6393 6014 5805 6011 6049 5924 6168 6147 6003 6056 6040 5890 5962]
CVD-0016878	[-7.30102999 -7.30102999 -6.99999999 -6.99999999 -6.71219826 -6.71219826 -6.41116826 -6.41116826 -6.11013827 -6.11013827 -5.80910827 -5.80910827 -5.60414964 -5.60414964 -5.12708657 -5.12708657 -4.90517963 -4.90517963 -4.60414964 -4.60414964 -4.30320691 -4.30320691 -4.00217692 -4.00217692]	[40486. 42208. 38437. 40713. 33616. 36035. 28443. 30307. 21248. 24459. 15470. 15846. 12254. 13334. 8727. 9502. 7759. 8214. 7376. 7456. 6802. 7104. 6814. 7037.]	[45103 41968 43177 44102 45600 42755 43071 42759 46663 43744 44230 43845 45181 43505 44091 43142 44536 42616 43134 42817 45841 43976 46012 43775 44713 46357 44210 47297 44445 44682 44514]	[6977 6336 6556 6402 6899 6485 6557 6459 6549 6770 6548 7051 6626 6733 6625 7031 6484 6564 6478 6589 6671 6639 7174 6665 6776 6419 6449 6319 6284]
CVD-0016877	[-7.30102999 -7.30102999 -6.99999999 -6.99999999 -6.71219826 -6.71219826 -6.41116826 -6.41116826 -6.11013827 -6.11013827 -5.80910827 -5.80910827 -5.60414964 -5.60414964 -5.12708657 -5.12708657 -4.90517963 -4.90517963 -4.60414964 -4.60414964 -4.30320691 -4.30320691 -4.00217692 -4.00217692]	[38819. 41183. 39990. 40990. 37042. 38490. 35195. 37726. 32155. 76157. 26915. 27847. 23451. 24117. 14919. 15083. 12599. 12682. 9622. 9797. 8342. 8483. 7463. 7659.]	[39153 38775 39104 41095 39204 40567 41129 39607 40462 39673 39129 39875 41817 39188 40649 41527 40228 41297 41484 39899 41232 41763 40247 40917]	[6739 6401 6505 6220 6731 6577 6980 6453 6933 6508 6750 6202 6694 6454 6654 5827 6781 6497 6778 7052 6491 6822 6130 6698 6413 6579 6505 6438 6376]
CVD-0016876	[-7.30102999 -7.30102999 -6.99999999 -6.99999999 -6.71219826 -6.71219826 -6.41116826 -6.41116826 -6.11013827 -6.11013827 -5.80910827 -5.80910827 -5.60414964 -5.60414964 -5.12708657 -5.12708657 -4.90517963 -4.90517963 -4.60414964 -4.60414964 -4.30320691 -4.30320691 -4.00217692 -4.00217692]	[29298. 30467. 30066. 30467. 27984. 29930. 27326. 29127. 26518. 26568. 23430. 23745. 19911. 21374. 13400. 14440. 10430. 10738. 8667. 8856. 7145. 7510. 6692. 7062.]	[28390 28763 29413 29442 28803 29773 30573 29790 30461 30049 28931 30320 29559 28663 29600 30076 29892 30859 29347 29779 29009 30236 29794 29922]	[5953 6568 6132 6325 6308 6604 6115 6356 6622 6674 6355 6495 6375 6150 6408 6391 6424 6030 6221 6402 6498 6297 6462 6530 6385 6297 6294 6349 6182 6097]
CVD-0016875	[-8.30103001 -8.30103001 -8.00000001 -8.00000001 -7.71219826 -7.71219826 -7.41116826 -7.41116826 -7.11013827 -7.11013827 -6.80910827 -6.80910827 -6.60414963 -6.60414963 -6.12708657 -6.12708657 -5.90517963 -5.90517963 -5.60414964 -5.60414964 -5.30320692 -5.30320692 -5.00217693 -5.00217693]	[52084. 53302. 49479. 51423. 47962. 48546. 43212. 44081. 35837. 36715. 28764. 28852. 24214. 25435. 17893. 18249. 15436. 17879. 14843. 15372. 14243. 15009. 14766. 14796.]	[52135 51810 52062 51935 51905 51739 53152 53711 53526 52157 53397 52064 52759 52703 53162 53739 54420 53190 53304 54821 52957 49842 53096 54457 52630]	[11681 11399 11401 11699 11437 11365 10723 11564 11810 11372 11236 11529 11341 11939 11549 11588 11411 11509 11703 11399 11916 11264 11715 11275 11249 11570 11014]
CVD-0016875	[-7.30102999 -7.30102999 -6.99999999 -6.99999999 -6.71219826 -6.71219826 -6.41116826 -6.41116826 -6.11013827 -6.11013827 -5.80910827 -5.80910827 -5.60414964 -5.60414964 -5.12708657 -5.12708657 -4.90517963 -4.90517963 -4.60414964 -4.60414964 -4.30320691 -4.30320691 -4.00217692 -4.00217692]	[37953. 39816. 32474. 33176. 22736. 23309. 17184. 18998. 13272. 13705. 11573. 11963. 10490. 12000. 11528. 11798. 12593. 12880. 12806. 13170. 11563. 12692. 11961. 12673.]	[51292 51588 49889 44801 49594 53363 50533 49136 50861 51778 50716 47501 50064 53196 49899 48635 49719 54409 51636 51022 51699 55647 48486 51085 46957 52955 45826 48656 44808]	[8209 7564 7346 7458 7991 7635 7187 7520 7731 7400 7691 8048 7698 7363 7555 8045 7530 7163 7478 7802 7567 7690 7934 7792 7789 7783 7667 7688]
CVD-0016874	[-7.30102999 -7.30102999 -6.99999999 -6.99999999 -6.71219826 -6.71219826 -6.41116826 -6.41116826 -6.11013827 -6.11013827 -5.80910827 -5.80910827 -5.60414964 -5.60414964 -5.12708657 -5.12708657 -4.90517963 -4.90517963 -4.60414964 -4.60414964 -4.30320691 -4.30320691 -4.00217692 -4.00217692]	[44106. 45134. 39423. 41993. 31281. 33932. 24800. 26623. 18763. 19552. 14197. 14603. 12279. 12664. 9818. 10042. 9379. 10042. 9555. 10095. 9512. 9982. 9559. 10165.]	[50526 48709 50311 48959 48292 44802 47882 50762 49097 47318 49849 48948 49064 45954 48642 50040 47885 45224 47733 51260 50691 48584 50564 52911 51746 50279 51674 50183 48434 50833]	[8529 7851 7328 7600 8270 7801 7324 7577 8790 7933 7588 7642 8404 7737 7464 7794 8344 7600 7220 7465 8758 8032 7586 7907 8195 8028 8141 8169 7855 7957]
CVD-0016873	[-8.30103001 -8.30103001 -8.00000001 -8.00000001 -7.71219826 -7.71219826 -7.41116826 -7.41116826 -7.11013827 -7.11013827 -6.80910827 -6.80910827 -6.60414963 -6.60414963 -6.12708657 -6.12708657 -5.90517963 -5.90517963 -5.60414964 -5.60414964 -5.30320692 -5.30320692 -5.00217693 -5.00217693]	[52908. 54254. 48822. 50905. 52786. 53392. 48188. 49990. 49409. 50011. 43018. 43738. 43064. 44172. 32031. 32034. 26741. 31808. 22354. 25077. 24985. 27406. 25886. 26150.]	[52135 51810 52062 51935 51905 51739 53152 53711 53526 52157 53397 52064 52759 52703 53162 53739 54420 53190 53304 54821 52957 49842 53096 54457 52630]	[11681 11399 11401 11699 11437 11365 10723 11564 11810 11372 11236 11529 11341 11939 11549 11588 11411 11509 11703 11399 11916 11264 11715 11275 11249 11570 11014]
CVD-0016873	[-7.30102999 -7.30102999 -6.99999999 -6.99999999 -6.71219826 -6.71219826 -6.41116826 -6.41116826 -6.11013827 -6.11013827 -5.80910827 -5.80910827 -5.60414964 -5.60414964 -5.12708657 -5.12708657 -4.90517963 -4.90517963 -4.60414964 -4.60414964 -4.30320691 -4.30320691 -4.00217692 -4.00217692]	[44652. 48112. 43290. 46702. 39094. 42897. 34572. 37488. 28632. 29462. 22321. 23525. 19981. 22662. 21936. 23781. 22245. 23116. 20994. 22210. 17717. 19123. 14210. 16083.]	[50526 48709 50311 48959 48292 44802 47882 50762 49097 47318 49849 48948 49064 45954 48642 50040 47885 45224 47733 51260 50691 48584 50564 52911 51746 50279 51674 50183 48434 50833]	[8529 7851 7328 7600 8270 7801 7324 7577 8790 7933 7588 7642 8404 7737 7464 7794 8344 7600 7220 7465 8758 8032 7586 7907 8195 8028 8141 8169 7855 7957]
[truncated: 1,168 more rows]

## Sheet: example fits, fluorescence
Molecule identifier	x axis: Base 10 logarithm of (concentration / 1 M)	y axis: Curve responses	Negative control responses	Positive control responses	Fit with controls	Fit without controls
[truncated: 5 more rows]

[truncated: 2 more sheets: mass spec, example fits, mass_spec]
